# Supplementary material for: An Item-Level Analysis for Detecting Faking on Personality Tests: Appropriateness of Ideal Point Item Response Theory Models
Source: Front Psychol. 2020 Jan 22;10:3090. doi: 10.3389/fpsyg.2019.03090 (PMC6987465; doi:10.3389/fpsyg.2019.03090)
Supplement: Supplementary file 2 [file Data_Sheet_1.CSV]

S1 Dataset. Response data on conscientiousness items of each condition for correlation analysis, GGUM parameter estimates, item parameter shifts and diagnostic accuracy analysis. Item1~20 are for honest condition while i1-20 are for faking condition.
ID	Item1	Item2	Item3	Item4	Item5	Item6	Item7	Item8	Item9	Item10	Item11	Item12	Item13	Item14	Item15	Item16	Item17	Item18	Item19	Item20	i1	i2	i3	i4	i5	i6	i7	i8	i9	i10	i11	i12	i13	i14	i15	i16	i17	i18	i19	i20
3	2	1	3	3	0	1	2	4	2	4	3	3	1	3	3	4	4	3	2	3	2	1	4	2	3	3	3	1	3	1	2	2	4	2	2	1	2	2	1	2
4	3	1	1	3	1	1	3	3	3	3	2	2	2	3	3	2	3	2	3	3	2	1	2	1	2	1	2	2	1	2	3	1	2	1	2	1	3	1	2	2
5	1	1	3	3	1	1	1	1	1	4	2	2	3	2	3	3	1	3	1	0	3	3	3	3	1	2	1	1	3	2	4	3	2	2	2	2	3	1	3	3
7	2	0	2	0	2	2	2	1	2	1	1	1	0	3	2	1	0	2	1	1	3	2	2	2	2	3	3	1	3	2	3	3	3	3	2	3	3	2	2	1
12	4	4	3	4	3	4	3	4	4	4	4	4	1	4	4	3	4	4	4	4	3	1	2	2	1	1	2	2	1	2	2	2	2	2	2	2	2	2	2	1
13	4	2	4	2	2	1	4	1	2	3	3	2	2	2	2	2	3	2	3	2	2	3	3	3	3	2	3	3	3	3	3	4	3	3	2	3	3	3	3	3
14	3	2	4	2	1	1	2	4	3	4	2	4	2	4	1	2	2	2	2	2	3	4	3	4	2	2	3	3	2	4	2	3	2	1	2	3	3	4	3	2
15	4	2	4	4	3	2	2	1	3	3	3	3	2	1	3	3	4	3	2	1	2	2	3	2	1	2	2	4	3	2	2	2	3	0	3	2	2	3	2	2
16	2	1	2	2	4	1	4	2	3	3	3	1	4	2	2	1	1	1	3	2	2	1	2	2	3	1	2	2	2	2	2	3	2	3	1	1	2	2	2	1
17	2	3	2	3	1	2	2	3	2	3	2	3	2	2	2	3	3	3	2	3	4	2	4	2	3	3	3	1	3	3	1	3	3	1	3	1	3	1	3	1
19	3	4	0	3	3	1	2	0	2	1	0	4	4	2	3	3	2	4	1	1	3	3	1	1	1	1	3	3	3	3	2	1	3	3	3	1	3	3	3	1
21	0	1	1	2	1	2	2	1	1	2	2	1	2	1	1	2	1	2	1	1	2	2	4	3	1	3	2	2	2	3	2	3	2	3	2	3	2	3	2	2
22	3	4	1	2	1	3	3	4	3	3	2	3	3	3	2	3	3	2	3	2	3	1	4	1	1	3	3	3	3	3	2	2	4	1	4	3	3	2	4	3
24	1	1	1	4	0	3	3	3	0	4	2	3	2	3	2	2	2	4	2	3	0	0	0	4	0	0	1	4	3	2	2	3	2	2	3	1	2	1	1	2
25	0	1	0	4	0	4	0	0	0	4	2	3	0	1	0	4	0	4	0	0	2	2	3	1	3	1	1	3	0	2	2	3	1	3	3	3	1	1	1	4
26	3	2	3	2	2	2	2	1	3	3	3	3	1	2	2	2	2	2	3	2	1	2	2	4	2	4	2	2	2	4	3	2	4	3	3	3	2	3	2	2
27	2	2	2	2	1	1	3	2	3	4	1	3	2	3	1	1	1	2	1	1	3	3	2	3	2	2	3	3	3	3	3	3	3	2	3	2	3	3	3	1
29	3	2	3	2	3	3	3	4	3	4	2	4	2	4	2	4	3	4	3	4	2	3	2	3	1	2	2	3	1	3	2	3	1	4	1	2	2	3	2	1
30	0	1	3	0	0	0	2	2	0	4	2	2	1	2	3	3	1	3	1	0	1	1	3	2	1	1	1	3	2	3	1	2	3	1	2	1	3	2	1	0
33	3	3	4	3	2	3	3	3	3	3	3	3	3	3	4	3	0	4	1	2	0	3	1	4	1	3	0	3	2	2	1	3	1	2	2	2	2	2	0	2
34	1	0	2	3	1	3	1	3	1	2	2	3	0	4	3	4	2	4	1	3	0	2	2	4	1	3	0	2	2	2	1	2	3	4	0	3	1	3	1	3
35	2	3	3	3	3	3	3	4	3	4	2	3	2	3	2	2	2	3	3	3	3	3	3	3	3	3	2	3	3	3	2	3	3	2	3	3	3	2	3	1
36	3	2	4	3	4	4	4	4	3	3	3	4	3	4	3	3	3	4	3	4	4	3	4	3	4	4	3	2	3	3	3	4	3	3	3	4	0	3	3	4
38	1	1	2	3	2	2	3	2	3	1	1	2	1	1	2	2	3	2	1	1	2	2	3	3	3	1	1	1	1	2	2	2	3	1	1	3	3	1	3	1
39	2	2	2	1	1	1	2	3	1	3	3	2	2	3	2	3	3	3	2	1	2	3	2	1	3	2	2	3	1	3	2	4	1	3	2	3	3	3	2	3
41	1	3	1	3	1	3	1	3	1	4	0	2	2	4	0	3	1	3	0	3	1	3	1	4	1	2	2	2	1	3	1	3	1	2	2	2	2	2	1	3
44	1	1	4	4	0	3	1	2	1	2	4	3	0	4	3	2	3	3	1	1	2	2	2	0	2	1	1	1	2	3	1	0	3	2	3	1	1	4	0	1
46	4	4	4	3	4	3	3	3	2	4	4	4	3	3	4	1	1	2	3	2	2	2	2	2	2	3	2	4	3	4	2	4	2	2	2	2	1	2	2	2
47	3	1	2	1	3	1	3	2	3	3	2	3	3	2	2	2	3	2	2	1	3	1	2	1	2	2	2	2	2	2	2	3	3	2	3	1	2	2	2	2
48	2	3	3	1	2	1	2	1	2	2	1	2	3	4	2	0	2	4	2	0	3	2	2	2	2	3	4	2	2	0	2	2	2	0	3	2	4	0	1	3
49	2	1	3	3	1	3	1	3	1	1	2	2	2	1	1	1	1	2	2	1	3	2	4	2	3	1	3	3	3	2	3	1	1	3	3	1	2	3	1	2
51	0	2	1	1	2	2	1	4	0	2	2	3	4	2	4	1	2	3	3	1	4	2	4	3	3	3	3	3	4	3	3	3	3	3	3	1	3	4	2	2
52	3	1	2	2	1	2	1	2	1	3	1	2	1	2	2	1	2	2	1	2	2	2	3	2	3	1	2	2	2	3	1	2	2	1	3	2	2	1	2	1
53	3	2	4	2	2	3	2	4	1	3	4	4	2	3	2	2	2	4	1	4	2	2	2	2	2	3	2	4	2	4	2	4	2	4	2	2	2	3	2	4
58	1	1	3	2	1	4	0	1	0	2	0	2	2	1	2	2	3	2	1	2	2	1	2	2	2	3	2	2	1	3	2	2	2	2	2	2	2	3	2	3
59	2	1	1	1	1	2	1	2	1	3	1	1	2	2	1	1	2	1	1	1	2	2	2	3	1	3	2	2	2	3	3	1	1	2	2	1	2	1	3	3
60	2	2	1	3	2	2	3	2	1	3	2	2	3	2	2	2	3	2	2	2	2	2	2	2	2	2	2	3	2	2	1	3	3	3	3	3	2	2	2	3
62	2	3	2	0	3	0	2	2	3	2	2	2	4	1	2	2	3	1	3	0	3	1	3	1	4	0	4	1	3	1	3	0	4	3	3	2	4	1	1	1
63	3	2	3	3	3	3	3	4	3	4	3	4	2	3	4	4	3	4	3	3	4	3	4	3	3	3	3	4	4	4	4	4	3	3	3	3	4	3	4	2
64	3	1	3	2	2	2	3	3	3	2	3	3	3	3	4	2	3	4	3	2	3	2	2	2	2	1	3	2	3	2	1	1	2	2	1	3	2	2	1	1
66	4	2	3	3	2	3	3	3	3	3	2	3	3	3	3	3	3	3	3	1	2	3	4	3	2	3	2	4	2	2	2	3	2	3	3	2	2	3	3	3
68	3	1	3	1	2	2	2	2	1	4	4	3	2	3	3	3	2	3	4	4	3	2	3	4	3	1	2	4	2	4	3	3	2	3	3	2	3	3	2	2
69	2	2	2	3	2	0	4	2	3	3	3	0	3	3	4	3	2	2	2	1	1	3	3	2	3	2	3	4	3	3	2	3	3	4	3	1	3	3	3	4
71	0	1	0	1	0	2	4	4	4	4	3	4	4	4	4	3	4	4	4	4	0	4	4	4	4	4	4	4	4	4	4	4	4	4	4	4	4	4	4	3
72	3	2	2	3	2	2	1	2	1	3	2	2	2	3	3	2	3	2	2	2	3	2	3	2	3	2	2	2	2	3	2	2	2	2	2	1	2	2	3	2
73	2	2	2	2	1	1	2	2	2	3	2	3	2	3	1	3	1	3	2	2	2	2	2	3	2	3	2	2	2	2	2	1	1	3	2	3	2	3	2	3
74	2	1	3	2	2	3	3	4	3	3	2	3	2	3	3	2	3	3	2	1	3	3	3	3	3	1	1	2	2	2	2	2	1	1	2	2	2	2	2	2
75	2	1	2	2	2	4	1	1	0	2	2	2	0	2	2	2	2	2	0	2	1	3	1	1	2	3	0	2	1	2	0	2	3	2	2	2	2	1	3	1
76	2	2	3	1	1	1	1	2	1	2	2	2	2	2	1	2	2	1	2	2	2	1	3	2	1	1	3	1	2	1	3	2	1	1	3	2	4	3	4	0
77	2	1	3	2	2	3	1	2	2	3	2	3	1	2	2	3	2	3	2	1	2	1	3	1	3	2	1	2	1	3	2	2	3	2	3	2	2	1	1	2
78	3	1	3	3	2	4	2	3	2	3	3	3	2	3	2	3	3	3	2	2	3	3	3	3	2	2	3	3	3	4	3	2	3	3	3	3	3	3	3	1
79	4	3	4	3	3	3	3	0	3	3	3	4	4	1	4	1	3	4	3	3	4	3	3	2	2	3	3	3	3	3	3	3	3	3	3	3	3	4	3	2
81	2	1	3	3	2	2	4	3	3	4	3	4	2	4	3	3	4	4	1	3	2	2	3	3	2	2	4	1	3	4	3	4	3	4	3	3	4	4	4	4
86	2	2	3	3	3	3	3	4	3	3	2	2	4	3	2	3	3	2	3	4	1	0	3	1	3	1	2	3	3	4	3	2	1	2	1	1	2	2	3	4
88	2	1	2	1	2	2	2	2	2	3	3	2	2	3	3	3	4	4	2	2	3	3	3	2	2	2	3	2	2	3	3	2	3	3	3	2	3	2	3	1
89	2	2	2	3	2	1	2	2	3	2	3	3	3	4	3	3	3	1	2	0	3	2	2	2	2	2	2	2	2	3	1	2	3	2	2	2	2	1	3	2
90	1	1	3	3	1	2	2	1	1	4	3	3	1	3	2	3	1	3	2	1	2	1	1	2	1	3	2	1	3	4	2	0	2	2	2	1	1	2	0	3
93	2	0	1	1	1	4	1	1	1	2	2	1	1	1	1	2	1	2	1	1	2	2	1	2	1	1	4	1	2	2	1	0	1	3	3	0	2	2	1	2
95	3	1	3	2	3	3	3	2	3	3	3	3	3	3	3	2	3	3	3	1	3	1	3	2	3	2	3	1	2	3	3	3	3	1	3	3	3	3	2	1
96	2	1	2	1	3	2	2	3	1	3	2	2	2	3	2	2	1	2	2	2	2	3	2	3	3	3	2	3	2	2	2	2	2	2	1	1	1	3	1	2
97	2	1	4	2	1	1	1	3	1	2	4	4	2	3	2	3	4	2	3	1	3	2	4	4	4	3	2	3	2	3	2	3	2	4	2	2	4	4	2	2
100	3	2	3	3	2	2	3	2	2	4	1	4	2	3	4	4	2	4	2	3	4	4	4	4	2	4	4	4	2	4	4	4	3	1	2	2	3	4	3	4
102	2	0	1	1	1	2	1	2	1	2	1	2	2	2	1	1	2	2	1	0	2	0	2	1	2	1	1	2	1	2	1	3	2	2	1	1	1	3	1	2
104	3	1	3	3	1	3	4	1	2	3	2	2	2	3	2	3	2	3	2	3	3	1	2	3	4	3	3	3	3	3	3	3	3	1	1	1	2	3	3	3
106	2	1	3	2	3	2	3	2	3	2	3	2	2	3	2	1	1	0	3	1	3	1	3	2	3	0	2	2	2	2	2	2	3	1	3	2	2	2	3	1
109	2	2	3	2	2	2	3	1	2	3	2	3	2	3	2	3	2	3	2	2	2	2	3	3	3	3	2	1	2	3	2	3	2	3	2	3	3	3	2	3
110	4	2	4	2	3	0	3	4	3	2	3	0	4	3	3	1	4	4	3	2	4	3	4	3	3	1	3	0	4	4	4	3	4	0	3	3	3	3	4	3
111	2	1	2	2	2	2	2	2	2	2	2	2	1	3	2	1	2	2	1	1	3	0	2	1	2	2	3	2	1	2	2	1	2	1	2	2	1	1	1	1
112	3	2	2	3	1	2	3	2	3	3	2	3	3	3	3	2	2	3	3	2	1	2	1	3	2	4	2	2	0	3	2	1	1	2	2	4	1	3	0	1
113	3	2	4	3	4	3	2	4	2	4	2	4	1	4	3	4	3	4	3	3	3	3	3	1	3	3	2	1	3	4	3	4	3	1	4	3	4	4	2	3
114	2	2	3	3	2	2	2	2	2	3	3	4	1	2	1	3	2	2	3	3	3	2	3	3	3	3	2	1	3	2	3	1	2	2	2	2	3	2	3	1
115	2	1	1	3	2	3	0	3	1	3	0	3	4	1	1	1	2	2	1	4	2	0	2	4	3	0	2	4	4	3	2	1	4	3	3	1	3	3	4	2
116	2	3	3	4	3	2	2	3	2	4	3	4	4	3	3	3	3	4	3	4	1	4	2	4	3	1	2	4	4	4	3	4	3	4	3	2	2	3	3	2
119	3	1	2	2	3	1	4	1	3	3	3	3	3	1	4	1	3	3	3	1	3	1	2	1	3	1	3	4	3	4	3	4	3	0	3	1	4	2	3	1
121	1	1	2	1	3	1	2	3	2	3	2	3	1	3	2	3	2	2	2	1	2	2	2	2	2	2	3	2	1	3	2	2	2	1	2	3	2	1	3	1
122	3	2	3	3	3	3	2	3	2	3	3	3	3	3	3	3	3	3	3	1	3	2	2	1	3	1	2	2	2	3	2	2	2	3	3	3	3	3	3	3
123	2	2	3	3	4	3	2	4	2	3	2	3	2	4	2	3	2	3	2	2	1	3	3	4	2	2	3	2	1	3	2	3	2	3	2	2	2	3	1	2
128	2	1	4	3	3	2	2	3	2	3	2	3	3	3	2	3	2	3	2	3	2	2	3	2	2	2	2	4	2	4	3	3	2	3	2	3	2	2	3	1
130	2	3	2	2	2	2	2	4	2	4	3	3	2	3	1	3	2	3	2	3	2	3	3	3	2	3	2	4	2	3	2	4	2	4	2	3	4	3	3	3
132	1	0	3	1	3	3	1	2	1	1	1	1	2	2	2	1	2	3	3	3	2	0	2	0	2	3	1	0	1	1	1	1	2	3	1	2	1	0	2	0
133	3	1	3	2	2	1	3	3	2	2	4	3	2	3	2	3	3	3	2	1	2	1	3	3	2	2	3	4	2	4	3	2	2	3	2	3	3	2	3	1
135	2	1	2	3	1	1	2	3	2	2	2	2	1	1	2	3	2	3	2	2	2	1	2	2	1	2	2	1	1	3	1	2	2	2	2	2	2	2	2	1
136	1	3	3	3	2	3	2	4	2	3	3	3	3	4	3	3	3	3	3	1	3	3	4	3	3	3	3	4	3	3	3	3	3	3	3	3	3	3	3	1
138	2	2	4	4	2	4	4	3	1	2	3	3	2	3	2	3	3	3	2	1	2	0	4	4	2	3	4	2	0	2	3	3	1	2	1	2	3	2	1	2
139	1	2	1	2	1	2	2	3	2	3	2	3	2	1	2	3	2	3	2	1	3	1	3	1	2	1	3	1	3	2	2	2	2	1	3	2	3	3	3	3
140	3	3	4	2	3	2	3	1	3	3	3	4	4	3	4	2	3	3	3	3	2	2	1	3	1	3	1	3	1	3	1	3	1	3	1	4	1	3	1	3
141	3	1	4	1	3	1	2	1	2	3	3	3	3	3	4	1	1	1	3	1	3	1	1	3	3	3	1	3	1	3	3	1	3	0	4	3	1	3	3	1
143	3	1	1	2	1	2	2	2	1	3	2	3	1	3	2	2	2	3	2	1	2	1	2	3	1	3	2	3	1	3	2	3	2	3	2	3	2	3	2	1
144	4	3	4	3	2	3	4	3	4	3	3	2	3	2	4	3	3	3	4	1	3	1	2	3	3	2	3	2	3	3	3	1	3	3	3	3	3	1	3	1
145	2	1	2	4	2	2	3	2	2	3	2	3	3	2	2	2	2	3	3	2	2	2	2	1	1	2	2	3	2	2	3	3	2	2	2	2	2	3	2	2
146	3	0	2	0	3	0	4	1	1	4	0	3	2	1	1	0	2	4	3	0	3	4	1	1	2	0	3	3	2	1	2	2	3	2	2	0	2	2	1	0
148	2	1	2	2	1	1	2	2	1	3	2	3	3	2	3	2	2	4	1	1	2	3	3	3	3	2	2	3	0	4	2	4	0	2	1	2	2	4	2	2
151	2	2	3	3	2	3	3	2	3	4	3	4	3	3	3	3	3	3	3	2	2	3	3	2	3	2	3	3	3	2	3	3	3	3	4	1	3	3	3	3
153	2	2	2	2	3	2	2	3	2	2	1	2	2	2	2	2	1	1	2	2	1	2	4	2	1	4	3	3	3	2	2	2	2	2	4	1	1	4	2	1
155	1	0	0	1	2	1	0	2	1	2	3	2	0	2	1	2	3	4	2	1	1	1	2	1	2	1	1	1	1	3	2	2	1	2	2	2	1	1	1	2
157	3	2	1	3	2	2	3	4	2	4	2	2	2	4	3	3	3	4	2	1	3	3	3	2	1	1	2	3	3	3	2	2	2	3	3	3	3	2	2	2
158	2	3	2	2	2	3	2	3	2	3	2	3	2	3	3	2	2	3	3	2	2	2	1	2	3	2	2	2	1	3	2	2	1	3	1	4	3	4	3	4
160	3	3	1	3	0	1	3	3	1	1	1	2	2	3	1	2	1	3	2	0	1	0	3	2	4	2	1	3	2	3	2	3	2	3	3	3	3	2	2	1
161	3	3	3	4	3	3	2	1	3	3	3	3	3	4	1	3	4	3	1	3	3	2	3	4	3	3	3	1	1	3	3	3	3	4	4	3	3	4	2	3
162	1	2	1	3	1	2	1	3	2	3	2	4	2	3	2	3	3	4	2	2	2	2	2	3	2	3	3	0	2	4	3	4	1	4	1	2	4	4	2	1
163	3	3	3	4	4	3	3	1	3	4	3	3	1	1	3	2	3	4	2	4	2	2	4	3	2	2	3	1	2	1	2	3	1	2	3	3	3	3	2	2
164	2	0	3	2	2	4	2	1	1	4	3	3	1	1	1	3	3	3	1	1	2	2	2	3	2	3	4	2	4	2	3	3	1	3	2	4	2	2	2	0
165	3	3	3	3	1	3	1	2	1	3	3	3	1	3	2	2	1	3	1	2	2	3	3	3	1	1	1	1	1	3	3	3	1	2	3	3	1	3	2	1
166	3	2	3	1	3	2	2	2	2	3	2	2	1	2	2	1	2	2	2	1	2	2	3	2	3	2	2	2	2	3	2	2	2	3	2	2	2	1	2	2
167	3	1	3	2	1	3	2	2	2	3	2	3	2	3	2	3	2	3	2	2	2	2	3	3	2	3	2	2	1	3	2	3	1	3	2	3	2	3	2	1
168	3	1	3	3	2	3	3	3	3	3	2	3	3	3	2	3	2	3	3	2	2	2	3	2	1	2	3	1	3	2	3	2	3	2	2	3	3	2	3	2
232	3	3	1	2	3	2	3	3	2	4	4	4	4	3	4	3	3	4	3	3	4	3	3	3	2	2	3	3	3	4	3	3	3	3	3	3	3	3	2	2
234	3	1	3	2	2	3	2	1	1	3	2	3	3	2	3	3	2	3	2	1	2	1	3	2	2	2	3	3	2	3	2	3	2	2	2	3	2	3	2	1
235	1	2	4	3	3	1	2	1	2	4	3	3	3	4	3	4	3	3	3	1	4	2	3	2	3	1	2	3	1	4	3	4	4	4	3	3	3	3	3	0
238	0	4	4	3	4	3	3	4	3	4	2	4	3	4	3	3	3	4	3	2	3	4	3	3	2	2	3	4	3	4	2	3	3	4	2	3	3	4	3	2
239	2	2	2	2	1	4	3	1	3	4	2	3	3	1	2	3	3	3	3	3	2	1	3	2	2	2	3	2	2	3	2	3	3	1	2	3	3	3	3	2
242	3	1	3	2	2	1	2	3	2	2	1	3	2	3	2	2	2	2	2	2	1	3	3	3	2	3	2	2	3	3	3	2	2	2	3	3	1	3	3	0
243	2	1	2	3	3	2	3	3	1	3	3	4	3	3	2	3	3	3	2	2	2	1	2	2	2	4	1	3	2	2	0	3	3	1	4	3	3	1	3	2
244	2	1	4	3	4	1	1	2	2	3	2	2	1	1	0	2	1	2	0	2	2	2	3	2	2	1	2	2	3	1	2	2	3	2	1	2	2	1	2	2
246	2	1	4	0	2	1	1	2	1	4	3	4	2	2	1	2	2	2	2	1	2	1	2	2	3	1	1	2	3	2	2	0	2	2	2	1	2	3	1	2
247	1	1	4	3	1	3	3	1	1	4	3	4	2	1	3	2	1	3	1	1	1	2	3	3	1	3	3	2	2	3	3	3	1	2	4	2	2	3	2	3
248	4	3	2	2	4	1	4	0	4	2	3	4	4	4	4	3	4	4	4	3	4	3	3	2	2	2	3	1	3	2	3	2	2	2	2	2	3	2	2	2
249	2	2	1	2	2	2	2	1	2	3	2	2	3	3	2	2	3	2	2	3	2	1	3	2	2	2	2	2	2	3	2	2	2	3	2	2	2	3	2	2
250	2	1	3	1	2	1	1	2	2	3	2	2	1	1	3	1	2	2	2	1	1	1	2	1	2	1	3	2	1	3	2	2	2	2	2	2	2	3	1	1
251	3	0	2	1	3	1	2	1	1	3	2	3	3	2	3	2	2	3	2	1	2	1	2	1	1	1	2	2	2	1	1	3	3	2	2	2	3	3	2	1
252	4	2	4	3	4	2	3	3	4	3	2	3	2	4	4	2	4	3	3	3	2	2	2	2	2	1	2	3	2	3	2	3	2	3	3	3	2	3	2	3
254	2	2	3	3	3	1	2	3	1	4	1	3	1	3	2	3	3	3	3	1	4	2	4	4	4	3	3	4	4	4	3	3	2	4	3	4	4	4	3	3
255	4	2	3	2	3	2	2	2	2	1	1	3	2	1	1	1	1	2	1	3	3	2	2	2	1	3	1	2	1	3	2	1	3	1	2	1	2	3	3	1
258	1	0	4	4	2	3	2	2	3	4	2	4	1	3	1	1	2	1	2	1	3	2	1	1	3	3	1	2	1	3	2	1	2	2	2	3	3	2	3	3
263	2	1	3	2	2	2	3	3	2	2	3	4	2	3	3	2	3	4	3	1	2	1	4	2	4	1	2	3	2	4	4	4	2	4	3	2	3	4	3	0
265	4	0	3	3	3	3	2	0	3	0	2	3	3	0	4	0	4	3	3	3	4	3	3	2	2	2	3	2	3	2	3	2	2	2	2	2	3	2	2	2
266	4	4	4	4	1	3	4	4	4	4	4	2	3	4	3	2	4	4	4	4	2	3	4	3	2	3	4	4	4	4	3	3	3	4	3	2	4	2	3	2
269	3	2	3	2	2	1	2	3	1	4	3	3	1	3	2	2	3	3	3	3	3	1	3	2	3	1	3	1	3	1	2	1	2	1	2	2	3	0	4	2
520	2	2	2	3	1	2	3	1	2	3	3	3	1	2	3	3	1	3	3	1	3	2	3	2	3	3	1	2	2	2	3	3	2	3	3	4	3	3	3	1
521	1	2	2	3	1	2	2	2	4	3	3	3	3	3	3	2	3	3	3	2	1	2	3	0	4	0	3	2	3	2	2	0	4	2	2	1	3	2	3	1
522	2	2	2	1	1	3	2	3	2	3	2	2	1	1	2	3	3	2	2	1	1	1	3	1	3	3	2	2	2	2	3	2	2	1	3	2	2	2	2	2
523	4	1	3	3	1	1	2	2	3	3	4	3	1	2	2	1	3	3	2	4	4	1	3	1	3	1	4	1	2	2	3	2	2	2	2	1	3	2	2	2
527	2	1	2	1	2	2	1	3	1	4	2	3	2	3	1	1	1	3	2	1	2	2	2	3	2	2	2	3	2	3	2	3	2	3	3	2	3	3	2	1
531	1	3	3	2	2	2	2	3	2	3	2	3	2	3	2	3	2	3	2	3	2	2	2	3	1	3	2	3	2	3	2	3	2	3	1	3	2	3	2	2
532	4	1	3	3	3	3	4	4	4	4	4	4	3	3	3	3	4	3	4	3	4	3	3	4	4	3	4	4	3	3	4	4	3	3	3	3	4	4	4	2
533	4	2	4	3	3	3	3	3	2	4	3	3	1	4	3	3	3	4	3	2	4	2	3	2	2	3	3	3	2	3	3	3	3	4	3	3	4	4	2	2
534	4	1	2	3	4	2	2	3	2	1	1	3	3	3	2	3	4	3	2	3	2	2	2	2	1	3	2	2	3	3	3	3	2	2	3	2	3	3	2	3
536	3	1	3	1	1	2	3	2	1	3	1	3	3	3	1	1	2	3	2	2	3	1	3	1	2	3	3	3	1	3	2	3	1	3	1	1	2	3	2	3
539	3	0	3	3	1	3	2	2	2	3	2	2	2	3	3	3	2	3	2	2	3	2	3	3	2	2	3	2	2	3	3	3	2	3	3	2	2	2	3	1
541	3	1	3	1	3	3	3	4	1	4	2	1	3	4	3	3	3	2	3	3	3	1	3	2	3	1	3	3	3	3	2	3	3	3	3	3	2	2	2	2
542	4	2	4	1	4	3	3	3	2	1	3	2	4	3	4	3	4	1	4	1	4	1	4	2	3	3	3	3	3	1	2	2	3	3	4	3	4	2	4	1
543	1	1	1	2	1	1	2	2	2	2	2	3	2	2	2	2	2	3	2	2	2	1	3	2	1	1	1	3	1	2	3	3	1	3	2	3	3	3	2	1
544	2	2	2	1	2	1	2	2	1	1	2	2	2	2	1	1	2	3	1	0	2	2	2	1	2	1	2	2	2	2	2	2	2	2	1	1	2	3	2	1
546	4	1	3	3	4	3	2	3	2	3	3	4	4	3	4	3	3	4	3	2	3	2	3	2	4	2	3	2	3	3	3	4	3	2	3	3	3	3	2	1
547	1	2	1	2	1	1	1	1	1	3	3	3	3	3	1	3	1	3	1	3	1	1	0	1	1	1	1	3	1	3	3	3	1	2	3	2	2	2	2	2
548	2	1	3	1	3	3	2	2	2	3	2	3	3	2	2	1	2	2	3	2	3	1	1	2	3	3	2	2	1	3	3	2	1	3	3	1	2	3	2	2
549	3	2	2	2	3	1	2	2	2	2	2	3	2	2	3	3	2	1	2	2	2	0	1	3	3	0	3	2	2	2	1	1	2	3	3	1	2	0	2	2
550	2	1	3	3	3	1	1	3	0	3	3	1	1	4	3	3	1	1	1	1	1	1	3	3	1	3	1	2	0	4	2	4	3	4	2	3	2	4	1	0
551	2	2	4	3	1	2	2	3	2	3	4	4	3	4	3	2	3	4	2	3	3	2	4	3	2	3	3	4	3	4	3	4	2	3	3	2	2	3	3	2
552	1	1	3	3	1	3	3	2	3	4	3	4	1	3	2	3	2	4	1	1	2	3	3	4	2	3	4	3	3	4	3	4	2	4	3	4	3	4	3	4
553	1	0	3	0	1	2	1	2	0	0	1	0	0	1	1	0	0	0	0	0	2	0	1	0	0	2	1	1	0	0	3	3	3	3	2	3	2	3	4	4
554	2	2	3	3	1	2	2	3	1	3	2	3	1	4	0	2	3	3	1	2	4	2	3	3	3	3	4	3	4	4	3	3	3	4	3	3	4	3	4	3
556	3	1	2	2	2	3	2	3	2	2	3	4	3	3	3	1	3	4	2	3	4	3	3	3	1	3	3	3	3	4	3	4	3	3	3	3	3	4	3	3
557	3	1	3	3	2	2	2	3	2	2	3	2	2	3	2	3	3	3	2	1	4	1	4	2	1	3	4	3	4	3	4	3	3	3	3	1	4	1	3	3
558	2	1	3	2	2	2	3	2	2	2	1	2	3	2	2	1	2	2	2	3	3	1	2	1	2	1	2	1	2	1	1	0	1	1	1	1	1	1	1	2
559	1	0	1	1	1	3	1	2	1	2	2	3	1	2	1	3	2	3	2	1	1	1	2	1	1	3	2	3	1	3	1	3	1	3	1	1	2	4	1	1
560	3	0	3	1	3	0	3	3	2	3	3	3	4	2	3	1	3	2	3	1	1	3	0	2	3	0	3	4	4	0	1	4	4	4	3	3	2	2	2	0
561	2	1	2	1	2	2	2	3	2	4	2	3	2	3	2	3	2	3	2	2	3	3	3	3	3	3	3	3	3	4	3	3	2	3	2	3	3	3	3	2
562	2	0	3	3	1	1	3	3	1	3	3	3	2	3	1	3	2	3	1	1	2	1	3	3	1	1	3	3	3	3	3	4	1	3	2	3	3	3	3	1
566	3	0	3	3	1	2	3	2	2	3	3	3	3	3	4	2	3	2	1	3	3	1	3	2	3	2	2	2	3	2	2	4	2	2	3	2	2	1	2	2
569	4	1	4	1	0	2	1	1	1	1	3	3	1	1	1	2	1	3	1	3	4	1	3	1	2	2	2	2	1	2	2	3	1	3	1	2	1	3	1	3
571	2	0	0	4	3	2	2	1	1	4	4	3	0	2	2	4	2	3	1	1	3	0	2	4	2	1	2	4	2	4	4	4	4	4	1	4	4	4	0	1
572	4	3	4	2	1	3	2	4	3	4	2	4	3	3	4	3	4	4	4	0	4	3	4	3	2	1	4	4	3	4	4	3	3	4	3	4	4	4	4	2
573	2	1	4	4	3	2	3	4	3	4	3	4	3	3	3	1	2	2	2	1	2	3	3	3	0	2	3	2	3	3	3	3	3	2	3	1	0	1	3	2
574	3	1	3	1	3	2	3	2	2	3	3	2	2	2	3	2	3	2	2	2	3	1	3	2	3	1	3	2	3	3	3	2	2	2	3	2	3	2	2	2
577	3	1	3	3	3	2	3	3	1	3	3	4	2	3	2	4	2	3	2	1	2	3	3	3	3	2	3	3	3	3	3	3	3	3	4	3	3	3	2	3
578	4	0	4	0	1	4	3	2	2	0	3	2	2	4	3	2	2	3	3	2	3	2	3	2	2	3	3	3	3	4	3	2	3	1	3	3	2	3	3	2
579	3	2	3	1	3	3	3	3	3	3	2	3	3	3	3	2	3	3	2	3	3	2	3	2	2	4	3	3	2	4	3	4	2	3	4	4	4	4	3	1
582	2	2	3	3	2	3	3	1	1	3	3	3	3	3	3	3	3	3	2	1	2	1	3	3	1	2	3	3	1	3	3	3	3	3	3	3	4	4	1	1
583	2	1	3	3	2	3	1	3	2	3	2	3	2	2	2	3	2	3	1	0	4	0	3	1	2	1	1	1	1	1	2	2	2	1	3	2	1	2	1	0
584	1	0	2	2	0	2	2	3	1	2	2	3	2	2	2	2	2	3	2	2	2	1	3	2	2	1	2	1	3	3	3	3	2	1	2	3	2	2	3	2
586	2	2	3	3	1	3	2	3	1	4	1	3	2	2	3	4	2	4	1	3	1	1	3	0	1	3	2	3	1	4	2	3	1	3	4	4	2	3	1	3
587	1	1	3	3	1	3	1	3	1	3	2	2	1	3	3	3	3	2	2	3	3	3	4	4	3	3	3	4	3	4	3	4	3	4	3	4	3	4	2	3
588	3	2	3	3	2	1	2	2	2	2	3	3	2	2	3	2	2	2	1	2	3	3	3	4	3	4	4	3	3	4	3	3	4	3	2	1	3	4	3	3
589	2	1	3	3	1	2	1	1	1	3	3	3	2	2	2	3	2	3	1	2	2	1	3	3	2	2	2	2	1	3	3	3	3	2	2	2	2	3	2	1
590	2	4	3	4	1	1	3	4	1	3	1	4	3	3	0	2	1	4	1	2	1	4	2	4	1	0	2	3	1	2	1	3	0	2	1	0	1	3	1	3
591	3	1	2	1	4	2	3	2	3	3	3	2	3	1	3	2	2	3	2	2	3	2	3	3	3	3	3	3	2	4	2	3	2	2	2	2	2	2	2	2
595	1	1	4	3	1	3	3	4	1	4	1	2	1	4	3	3	3	3	3	4	1	1	4	3	1	3	3	3	1	4	1	4	1	4	3	3	3	4	1	4
596	3	1	1	3	2	2	2	2	2	2	3	2	2	2	2	2	2	3	2	0	3	3	3	3	0	3	3	3	3	3	2	3	3	3	3	3	2	3	3	2
600	2	3	4	3	1	3	1	3	2	3	3	3	1	3	3	3	3	3	3	4	2	2	1	4	3	3	3	2	2	4	3	4	2	4	3	4	2	3	3	2
602	3	2	3	2	2	3	2	2	1	2	3	3	2	2	2	2	2	2	2	2	3	2	3	3	2	2	1	2	1	3	3	2	1	3	2	3	2	2	1	2
603	4	3	4	4	3	4	4	4	4	2	4	4	3	4	4	4	4	4	3	4	3	3	3	4	4	2	3	4	3	2	3	4	2	3	3	4	4	4	2	4
604	2	2	3	2	3	3	3	3	2	3	2	3	2	3	2	3	2	3	2	1	3	2	3	2	4	3	3	4	3	3	3	2	2	3	2	3	2	3	3	1
605	3	1	3	3	2	2	1	2	1	2	3	3	1	3	3	3	1	3	1	2	3	2	3	3	2	2	2	1	2	3	3	3	2	2	2	2	2	2	2	2
606	3	1	1	3	1	3	3	3	2	3	3	3	3	3	2	3	3	2	2	1	3	3	2	3	1	3	3	3	1	1	3	2	3	3	2	3	3	2	3	2
607	1	2	1	3	1	1	2	2	2	3	3	0	2	3	2	2	3	2	3	2	1	1	2	2	3	2	2	1	1	2	2	1	2	2	3	1	2	1	2	1
610	2	1	2	2	0	3	3	2	3	3	3	2	3	2	1	2	2	3	3	2	2	1	3	3	1	2	3	2	3	3	3	3	3	2	3	2	2	3	3	3
611	2	2	2	2	1	3	2	3	1	3	2	3	2	3	3	3	2	3	1	2	2	3	2	2	2	3	2	3	2	4	2	3	2	2	3	3	2	2	2	3
612	1	0	2	2	0	0	3	0	0	2	4	3	2	0	3	2	0	2	1	0	1	1	4	1	1	1	1	1	1	3	3	3	0	0	3	1	1	3	1	0
614	3	1	3	4	2	3	3	3	3	4	3	4	3	3	3	4	2	4	2	2	4	4	3	4	4	4	4	4	4	4	3	4	1	4	3	4	4	3	3	4
615	3	0	3	3	2	3	1	2	1	3	3	3	2	3	2	3	2	3	1	2	3	4	3	3	1	3	1	3	1	2	3	3	2	3	3	3	3	3	1	1
616	3	1	4	3	2	2	2	4	3	4	2	3	2	3	3	4	2	4	3	3	2	1	4	3	1	2	3	4	3	4	2	3	2	3	2	3	2	3	2	2
619	2	1	3	2	1	2	2	1	2	4	3	3	2	2	2	3	2	1	2	3	2	1	3	2	2	2	3	1	3	3	2	3	3	2	2	2	3	3	2	1
620	3	2	3	3	2	2	3	3	3	4	3	4	2	1	3	4	3	3	2	1	3	3	3	3	3	3	3	3	2	4	3	4	2	1	2	3	3	4	2	2
626	3	1	1	3	1	3	1	3	1	3	3	1	1	1	0	3	1	1	1	3	3	1	3	3	1	4	1	1	1	1	3	1	1	1	1	1	1	1	1	3
627	3	3	2	3	3	1	4	0	3	3	3	3	3	4	3	4	0	4	1	4	3	2	3	3	2	3	2	3	1	3	2	3	2	3	3	3	2	3	2	3
630	4	3	4	1	3	3	3	1	2	4	3	3	3	1	2	3	1	3	2	0	4	1	4	2	4	3	2	3	2	4	3	4	4	3	3	3	3	4	3	1
631	2	3	3	1	3	3	2	3	2	3	3	1	3	3	3	3	3	1	2	3	3	3	3	2	1	3	3	4	4	4	3	3	3	4	3	3	4	3	3	2
632	3	4	2	3	1	1	3	3	3	3	3	3	2	3	1	3	3	1	3	3	2	3	2	1	1	3	2	2	2	4	1	3	1	3	2	3	3	3	2	3
633	2	2	1	1	2	1	2	1	3	3	2	2	2	2	2	2	2	3	2	1	3	2	3	1	3	1	3	2	2	2	3	3	3	2	2	1	2	3	3	0
634	4	2	4	3	3	3	2	4	1	4	3	4	3	4	4	4	3	4	2	1	3	3	2	3	2	3	2	4	2	3	3	4	2	3	3	3	3	3	2	1
636	1	1	3	2	1	1	2	2	1	3	2	2	2	2	2	2	2	2	2	2	2	1	1	3	2	3	3	1	2	4	3	2	2	3	3	3	3	2	2	1
637	3	1	3	2	1	1	2	1	2	2	3	2	2	2	2	2	2	2	1	1	1	1	3	2	3	1	1	3	2	2	3	2	3	2	2	2	2	2	2	1
638	1	3	3	3	1	2	2	2	2	3	2	3	1	2	2	3	3	3	2	1	1	3	3	4	2	3	3	3	3	4	3	4	2	4	3	3	3	3	3	3
639	1	1	1	1	1	2	2	3	2	1	2	2	2	1	1	2	1	2	2	1	1	1	1	2	1	2	2	3	1	2	2	2	1	2	2	3	2	2	1	1
640	1	0	2	2	1	2	2	1	2	2	2	2	1	2	2	2	2	1	1	0	2	1	2	2	1	2	2	2	2	2	2	2	2	3	2	2	1	2	2	1
641	4	2	4	2	2	3	3	3	2	2	3	2	3	2	3	2	4	3	3	3	2	1	2	1	2	1	3	1	3	2	3	2	2	1	3	1	2	1	3	1
642	4	3	3	3	1	2	3	3	3	2	3	3	3	3	4	3	3	3	3	2	3	4	3	4	3	3	3	3	2	3	3	3	3	3	3	3	3	4	4	3
643	3	1	2	0	3	1	2	3	1	3	3	3	1	3	3	1	3	3	1	1	3	1	3	2	1	3	3	4	3	4	3	4	2	4	4	4	4	4	4	3
644	4	2	3	3	2	3	3	4	3	2	3	3	3	4	3	3	2	3	3	3	4	2	3	3	3	2	3	3	3	2	2	1	3	3	2	3	3	2	3	3
645	4	1	3	3	1	3	2	4	1	4	2	3	1	3	2	3	3	3	2	1	3	2	3	2	1	2	1	2	2	3	2	2	2	4	3	2	3	3	1	2
646	3	3	3	3	2	3	2	2	0	3	3	3	3	3	3	3	3	3	3	3	3	3	3	3	2	3	3	3	3	3	3	4	2	3	3	3	3	4	3	3
648	1	2	0	2	4	1	1	2	0	2	2	2	2	2	3	3	2	2	1	2	0	2	0	3	2	1	1	1	2	3	1	2	1	3	1	3	2	3	2	4
650	3	2	3	2	3	1	2	3	2	3	2	3	3	3	2	3	3	3	3	3	2	2	3	2	4	1	2	3	2	2	3	2	2	3	2	2	3	3	3	1
651	4	2	0	2	2	0	2	0	4	2	3	4	0	0	4	2	4	4	4	3	4	1	2	3	2	1	2	1	2	4	1	4	1	1	2	2	3	2	1	2
652	2	3	4	4	4	3	4	4	3	4	4	4	2	4	4	4	4	4	3	4	4	3	4	3	4	3	4	0	3	3	3	4	2	3	3	3	3	3	3	4
653	2	1	3	2	2	2	3	2	3	3	2	2	3	2	3	2	2	2	2	2	3	1	2	2	3	1	3	2	3	2	2	2	3	2	3	2	2	2	3	2
654	4	2	4	3	2	2	3	3	3	3	3	3	2	2	3	3	2	3	2	2	3	3	3	3	2	3	3	3	2	4	3	3	2	3	2	3	3	3	2	3
656	3	3	4	4	3	3	3	4	3	4	2	4	3	4	3	3	3	4	3	4	3	3	3	3	1	3	3	3	3	3	3	4	2	3	3	3	3	3	3	3
657	2	0	4	2	2	3	3	4	2	4	3	4	2	4	3	2	4	3	2	2	3	1	3	2	2	2	2	3	2	4	3	4	2	4	3	2	3	4	2	1
658	3	1	3	4	1	2	3	4	3	4	3	4	4	4	3	4	3	4	3	2	4	4	4	3	1	3	3	3	3	4	3	4	3	4	3	4	4	4	4	2
660	3	2	2	3	3	3	2	1	3	3	2	2	2	1	2	4	2	3	2	3	4	2	3	3	4	1	3	1	1	4	2	2	1	2	3	1	3	3	2	1
661	3	2	2	4	2	2	1	4	1	4	3	2	1	4	4	4	4	3	1	1	4	4	3	4	4	4	4	4	4	4	4	0	3	4	4	4	4	4	4	4
664	3	1	4	3	1	4	1	3	1	4	3	3	2	3	4	3	3	3	2	3	4	3	4	4	2	4	1	4	3	4	4	4	3	4	4	4	4	4	3	3
666	1	1	1	1	1	2	3	1	2	2	3	4	3	2	2	3	2	3	1	2	1	4	3	3	3	3	4	3	3	4	3	4	3	4	3	3	3	3	3	4
667	3	3	4	3	3	1	4	3	3	4	3	4	3	0	3	4	3	4	3	4	4	3	4	3	4	2	4	3	3	3	3	3	3	3	3	3	3	3	3	3
668	4	2	4	3	2	3	1	3	1	4	2	4	1	2	3	3	1	1	2	1	3	3	4	3	3	3	1	3	0	4	2	3	1	4	1	3	1	4	1	1
669	2	1	3	0	0	3	0	1	1	2	3	2	2	2	4	0	2	2	2	1	3	3	4	4	3	2	2	3	3	4	3	4	2	3	4	4	3	3	3	1
671	3	1	3	2	1	1	1	2	1	1	2	3	1	3	1	1	2	2	1	1	3	2	3	2	3	2	1	2	3	1	1	3	1	3	1	1	3	2	3	1
677	3	3	3	4	1	4	4	2	3	4	2	3	3	3	4	3	3	2	3	3	4	4	4	3	2	4	4	4	3	4	3	3	3	4	4	3	0	3	2	3
681	1	1	4	1	1	3	1	3	0	2	3	4	3	3	1	1	3	4	1	1	2	1	4	1	1	2	1	1	1	3	4	4	1	1	1	1	1	3	1	1
682	3	1	3	2	2	2	3	3	3	3	2	3	3	3	2	3	3	3	3	2	2	2	2	2	1	2	3	3	3	3	2	3	2	3	2	3	2	3	3	3
683	2	3	3	3	3	2	3	3	2	3	4	3	3	3	4	4	3	3	3	3	3	3	3	3	3	2	3	3	3	3	3	4	2	3	3	3	3	3	3	3
684	4	2	4	2	0	3	2	3	1	4	2	4	3	2	3	4	3	4	3	3	3	1	4	3	1	2	2	2	2	4	4	4	3	2	3	3	4	3	3	2
686	3	2	3	3	1	3	3	2	2	2	3	3	2	2	3	2	2	3	2	3	3	3	3	2	1	3	2	2	2	2	3	2	2	3	2	3	1	3	2	3
689	3	3	3	3	4	4	2	4	2	3	4	4	2	4	3	4	4	4	2	4	3	4	3	4	3	4	2	3	4	4	3	4	3	3	4	4	3	4	3	3
691	4	2	3	3	2	3	2	2	1	3	3	4	2	2	3	3	2	3	2	3	3	4	4	3	4	3	4	3	4	3	3	3	3	3	3	3	1	3	3	3
695	1	0	2	1	3	1	1	2	1	3	2	2	1	1	2	1	2	2	2	2	1	0	2	2	2	2	2	1	1	3	2	3	1	2	2	1	1	3	1	1
696	4	1	3	2	3	2	2	2	2	3	2	2	1	2	3	2	3	2	2	2	4	2	3	2	3	2	2	2	2	3	2	2	2	2	3	2	3	2	2	1
697	3	3	3	3	2	2	3	1	3	0	2	2	3	1	3	3	3	3	3	3	3	2	1	2	1	2	2	2	1	3	1	3	3	3	3	2	2	3	2	1
698	2	1	4	3	1	1	2	3	3	1	1	2	0	3	3	2	3	3	2	1	2	3	3	3	3	3	4	4	3	4	3	3	0	4	4	3	4	3	4	4
699	0	2	4	4	0	2	4	4	3	4	4	4	2	4	2	4	4	4	4	4	4	2	4	4	0	4	4	4	3	4	4	4	3	4	3	4	4	4	3	4
700	3	3	3	3	1	3	3	2	3	3	2	2	2	3	1	3	2	2	2	2	3	2	1	3	2	3	3	2	3	3	3	3	3	2	3	2	2	2	3	2
701	4	0	2	2	1	1	3	2	4	2	2	2	4	2	3	3	1	3	4	2	4	3	2	2	3	2	3	1	4	3	3	4	4	4	4	3	4	4	3	3
705	3	1	4	1	1	1	2	1	2	3	2	2	2	1	3	1	2	2	2	3	2	1	4	0	2	1	1	2	2	2	2	2	2	2	2	1	2	2	2	2
711	4	2	3	2	3	3	1	2	2	2	2	3	2	2	3	3	2	2	2	3	2	3	2	2	2	2	2	2	2	3	1	2	2	2	3	2	2	2	2	2
713	3	2	3	4	1	2	3	2	2	4	2	3	3	4	3	4	3	4	3	3	3	3	3	3	3	3	3	3	3	3	2	3	3	4	3	3	3	3	3	3
714	2	1	1	1	2	3	1	1	2	2	2	1	2	2	3	2	2	3	2	1	3	3	3	3	3	2	3	3	3	4	4	3	2	4	3	4	3	1	3	4
716	2	1	2	2	1	2	2	2	2	3	3	3	2	3	2	3	2	3	2	2	2	1	2	2	2	2	2	3	2	3	2	3	2	3	2	3	2	3	2	2
719	2	1	2	1	0	2	1	2	1	3	2	1	1	2	1	1	2	1	1	0	3	4	0	4	2	3	3	4	3	4	3	4	3	4	4	4	4	4	4	3
720	1	1	3	1	2	2	2	2	2	3	2	3	2	3	1	2	3	3	2	2	4	4	4	4	3	4	4	4	4	4	4	4	2	4	4	4	4	4	4	4
721	2	2	1	2	3	2	2	1	3	4	1	3	1	1	1	3	3	3	2	2	2	3	1	3	1	1	3	3	2	3	2	3	1	3	2	3	3	3	1	1
724	4	1	1	3	2	3	3	3	2	3	3	3	3	3	2	3	4	3	3	3	4	1	3	4	1	2	3	2	2	4	2	4	3	3	2	3	3	3	2	2
725	2	3	3	2	1	2	3	3	2	3	2	2	1	3	2	2	2	3	2	3	1	4	4	4	1	3	4	4	3	4	3	4	3	4	3	4	3	4	3	3
726	4	3	4	3	4	1	4	3	3	3	3	3	4	3	3	3	3	3	4	3	3	3	3	3	3	3	3	3	3	3	2	3	0	3	0	3	3	3	3	3
728	2	1	4	2	2	4	3	3	2	2	4	4	2	2	4	4	2	4	3	0	2	1	2	1	3	1	3	2	2	2	3	2	1	2	3	2	1	2	2	1
731	3	3	4	4	1	3	2	2	2	3	4	4	3	3	3	4	3	3	3	3	3	2	3	4	2	3	3	4	2	4	3	4	3	4	4	4	4	4	2	2
747	3	0	4	4	3	3	3	4	3	4	2	3	1	4	4	4	2	4	3	3	2	2	3	2	2	2	3	2	2	3	2	3	2	2	2	3	1	3	2	2
778	2	1	3	4	3	3	2	3	1	4	3	3	3	4	3	3	4	4	2	3	1	2	1	3	1	3	2	1	1	3	3	3	3	3	3	3	2	3	3	3
998	1	1	1	3	2	2	1	2	1	2	1	3	2	2	1	2	1	2	1	1	1	1	2	3	1	2	3	2	2	1	3	1	2	2	3	3	3	2	3	1
1190	2	2	3	3	1	2	3	2	2	3	3	4	3	2	3	3	3	4	3	2	3	3	4	3	2	3	3	2	3	4	3	4	3	2	3	2	3	4	3	2
1191	3	3	3	3	3	1	3	3	3	3	3	3	3	3	3	2	2	2	2	2	2	3	3	3	4	2	3	3	3	4	3	4	3	3	3	3	3	4	3	3
1192	3	3	3	3	3	0	3	3	3	4	4	3	3	4	3	4	4	3	3	3	3	3	4	2	4	3	2	3	3	4	3	3	4	4	2	4	4	3	4	3
1194	1	1	3	1	3	2	3	3	1	2	3	3	3	2	3	3	2	3	1	1	3	1	1	1	1	3	2	2	1	3	2	3	3	2	3	1	2	3	2	2
1195	3	2	1	2	3	4	3	4	2	4	3	4	2	4	3	4	4	4	2	1	4	2	4	4	1	4	3	4	3	4	4	4	1	4	4	4	4	4	1	4
1196	2	2	4	2	2	2	3	3	2	3	2	2	2	3	2	2	1	2	2	2	3	2	4	3	2	3	4	0	4	4	2	3	4	4	4	3	4	3	4	2
1198	1	1	3	3	1	2	3	2	3	2	3	1	3	2	1	2	3	3	2	2	1	0	3	1	1	1	3	1	1	3	3	1	3	1	1	1	1	1	1	1
1205	3	2	4	2	4	2	3	2	3	3	2	3	3	2	3	3	3	3	1	1	4	2	4	3	4	3	2	3	3	3	3	2	4	3	3	3	3	3	2	2
1206	2	1	3	2	1	1	1	3	1	2	3	3	3	3	2	1	3	3	1	1	2	1	3	3	1	1	2	3	2	3	3	3	3	3	2	2	3	3	2	1
1215	4	1	3	3	1	2	4	4	1	3	3	3	3	1	2	2	3	3	2	3	0	0	3	4	3	1	3	1	3	0	3	0	4	2	2	3	3	4	3	3
1216	2	4	3	1	4	3	2	3	1	3	0	2	0	2	3	0	1	3	1	4	2	4	4	2	4	4	2	0	1	4	1	2	1	3	4	1	4	3	1	4
1217	3	2	3	3	2	1	2	3	2	3	2	3	3	3	2	2	2	3	3	1	3	2	3	2	2	1	2	3	1	3	2	3	3	2	2	3	2	3	1	2
1218	2	2	2	3	1	2	2	3	2	3	2	2	2	3	2	3	3	3	2	2	3	3	3	3	3	2	3	2	3	3	3	3	2	3	2	2	2	2	2	3
1219	3	4	4	4	3	1	3	4	3	4	3	4	3	4	3	4	3	4	3	1	3	3	3	4	4	3	3	4	2	4	2	4	4	4	3	4	3	4	2	3
1228	2	2	3	3	2	2	1	2	1	3	2	3	1	2	2	3	2	3	1	1	3	2	3	3	3	3	1	1	1	3	3	3	1	3	2	2	3	3	1	1
1230	2	1	2	2	2	1	2	2	1	3	2	2	2	2	2	1	2	1	2	2	3	1	2	2	2	2	3	1	1	2	2	1	1	2	1	1	1	2	1	1
1235	2	3	1	2	3	3	2	2	3	3	2	3	3	2	2	3	2	4	3	2	3	3	1	3	4	3	2	2	3	4	3	3	3	3	3	2	3	3	3	3
1244	3	1	2	2	2	2	1	3	2	3	2	3	2	3	1	3	3	3	2	2	0	3	0	2	1	3	2	4	1	4	3	3	2	4	2	2	1	0	3	1
1249	2	3	2	3	2	3	2	2	1	3	1	3	3	3	2	3	1	3	3	4	3	4	4	3	2	1	2	2	2	2	2	3	2	3	2	3	2	3	1	2
1251	2	4	2	4	2	2	2	2	2	2	2	2	2	4	2	4	4	4	3	3	2	2	2	4	4	4	3	4	3	4	4	4	3	4	3	4	4	4	4	3
1256	3	1	3	1	1	3	2	3	1	3	3	3	3	2	3	3	1	3	1	2	3	1	4	1	1	2	3	4	3	2	3	4	3	3	3	3	4	4	3	3
1257	2	3	2	3	2	4	2	3	1	4	2	3	3	3	3	4	3	3	2	3	2	4	4	4	4	3	3	4	3	4	2	4	3	4	3	4	4	4	3	3
1263	3	1	2	1	3	1	3	2	2	2	2	3	2	2	1	1	3	1	3	1	3	2	3	1	2	3	3	4	2	3	3	3	2	3	2	3	3	3	2	3
1266	3	1	3	4	4	1	4	3	2	4	4	2	3	3	3	4	3	3	2	3	1	1	4	1	1	1	3	2	1	3	3	3	0	3	4	1	3	3	2	2
1267	2	2	3	2	3	2	2	1	2	3	3	3	2	1	1	3	1	3	1	3	3	3	4	4	2	4	3	4	3	4	4	4	3	2	3	4	4	4	4	3
1271	3	1	3	3	1	3	2	3	2	4	3	4	3	4	2	4	3	4	1	2	3	4	4	4	2	3	3	4	3	3	3	3	2	4	4	4	3	4	2	3
1272	2	2	4	3	2	2	2	2	2	4	3	3	2	2	3	4	2	2	2	1	3	2	4	4	2	3	2	2	2	4	3	2	3	2	3	3	2	3	2	3
1284	1	1	3	3	1	2	2	2	3	1	1	1	2	2	3	2	3	2	3	1	3	1	2	3	2	3	1	2	1	3	2	3	2	3	2	2	2	3	1	2
1289	3	2	4	3	1	3	1	3	3	4	3	4	3	3	2	3	3	3	2	3	3	3	4	3	2	3	3	3	2	4	4	4	3	3	3	3	3	4	2	4
1290	1	2	3	2	1	2	2	2	1	1	2	3	2	2	1	2	2	2	2	2	2	2	3	2	1	2	1	1	1	2	1	3	2	1	2	3	2	3	2	1
1292	2	2	2	2	1	3	0	2	2	2	2	3	1	2	2	2	2	1	1	2	4	1	1	3	1	2	3	1	4	2	3	3	3	2	2	3	2	3	3	1
1293	3	1	3	1	1	1	2	3	1	3	2	3	1	3	2	2	3	2	1	2	2	1	2	3	0	2	1	3	1	3	2	3	3	3	2	2	2	2	1	3
1295	2	1	3	3	3	2	2	2	3	1	2	3	2	3	3	3	3	3	1	2	2	2	3	4	2	2	3	1	3	2	3	3	2	3	3	3	3	2	3	2
1296	3	4	3	3	3	4	3	4	3	4	1	3	1	3	1	3	3	3	1	3	3	3	3	3	4	4	4	3	1	4	3	3	1	3	4	4	3	4	3	4
1299	4	1	3	2	3	1	4	1	3	4	2	3	2	3	2	2	1	4	3	1	3	1	4	3	1	3	3	3	2	4	2	4	3	3	3	1	2	3	4	2
1301	2	2	2	2	2	2	2	3	2	3	2	3	3	3	3	3	4	1	3	2	1	1	2	2	2	2	2	3	2	4	2	3	3	3	3	2	3	3	2	1
1302	1	2	4	1	2	2	3	3	4	3	4	2	3	3	3	2	3	2	3	0	1	3	4	2	2	1	2	4	2	3	4	3	2	1	4	3	4	3	4	0
1303	2	4	3	4	2	2	4	1	3	4	3	3	2	0	2	4	2	4	4	3	2	4	3	4	2	2	4	4	4	4	3	4	3	3	4	4	4	4	2	3
1305	3	2	3	3	3	2	1	2	3	2	2	0	3	0	4	1	3	1	2	4	3	3	2	4	2	0	4	2	2	3	2	1	3	0	4	1	4	1	3	1
1306	3	3	3	3	3	3	3	3	3	4	3	3	3	3	3	3	3	3	3	2	3	2	3	4	3	2	2	3	2	4	3	3	3	3	3	3	4	3	2	2
1307	2	2	3	1	1	1	1	1	1	3	3	3	3	3	3	3	3	3	3	1	3	1	3	1	2	2	2	1	3	3	3	0	1	2	4	1	2	0	2	0
1308	3	2	2	2	3	2	3	2	3	2	2	2	2	2	2	2	2	2	1	3	3	2	4	3	3	1	2	2	2	3	3	3	3	2	2	3	2	2	2	1
1310	1	4	1	3	0	4	2	4	1	2	1	2	1	2	2	3	0	2	2	2	2	2	3	3	0	3	2	3	1	3	2	2	1	2	1	3	1	2	1	3
1311	2	3	2	2	1	3	2	2	2	4	3	2	2	2	3	2	2	3	2	2	2	2	3	2	1	2	1	3	1	4	3	3	2	2	3	2	2	3	2	2
1314	2	1	1	1	2	2	3	3	3	2	2	2	2	2	3	3	2	2	2	1	2	1	2	2	2	1	2	3	2	3	2	3	2	2	3	2	3	3	2	1
1319	3	3	4	4	3	3	4	4	4	4	4	4	3	4	3	4	4	4	3	2	3	3	3	4	4	4	4	4	3	4	4	4	4	4	4	4	4	4	4	1
1321	1	1	2	3	1	0	3	0	2	4	4	4	2	4	2	3	3	4	4	4	2	2	2	4	3	2	3	4	4	4	4	4	3	4	2	3	3	4	3	4
1323	4	1	4	3	1	2	3	3	2	3	2	4	3	2	2	2	2	4	2	1	4	2	3	2	3	2	3	3	3	3	3	3	2	2	3	3	3	4	2	3
1324	3	4	3	3	2	3	3	3	3	3	3	3	3	3	3	3	3	3	3	3	2	3	3	3	2	3	3	3	3	3	3	4	3	3	3	3	3	4	3	3
1325	2	2	2	2	2	3	1	2	2	3	3	2	3	3	3	3	1	1	3	2	2	2	2	3	2	3	2	3	2	4	2	3	2	3	3	3	2	2	2	4
1326	1	3	3	3	2	2	3	1	2	3	2	3	3	1	3	3	3	3	2	3	2	2	3	3	2	2	1	3	2	3	2	3	3	3	3	3	3	3	2	3
1329	1	2	2	3	0	2	2	2	2	2	3	2	2	2	2	3	2	2	2	3	2	3	2	2	2	3	1	3	1	3	2	3	2	2	2	3	2	3	1	1
1330	3	2	4	3	4	4	4	4	3	4	3	4	3	4	4	3	3	4	3	3	3	2	4	4	3	4	3	4	3	4	4	4	3	4	4	4	3	4	4	2
1331	1	2	1	2	2	4	3	2	1	4	2	3	2	2	3	2	2	3	1	2	1	3	3	3	1	2	1	2	1	4	2	3	1	2	1	3	2	3	1	2
1332	3	4	4	4	3	2	4	4	3	4	3	3	3	4	4	4	4	4	4	3	4	4	4	4	4	3	3	4	4	4	1	3	3	4	4	4	4	3	4	3
1333	2	3	2	2	1	2	2	2	2	2	2	2	2	2	3	2	2	3	2	2	2	1	1	2	1	2	3	2	4	4	2	2	3	3	2	3	2	2	3	2
1342	1	1	3	2	0	3	2	3	2	3	2	2	2	2	1	2	3	1	2	1	2	3	3	2	1	3	2	1	1	2	2	2	3	2	3	2	2	2	2	1
1351	2	1	2	3	2	2	2	2	2	3	3	3	2	2	3	2	2	3	2	2	2	1	2	2	3	2	2	2	2	2	2	3	2	2	4	4	2	3	2	3
1354	2	3	2	3	2	3	2	3	2	3	2	3	3	3	2	3	1	3	3	3	3	3	3	3	2	2	2	4	2	3	2	3	2	3	2	3	3	3	2	3
1356	4	4	4	3	3	3	3	3	3	3	3	4	4	4	4	4	3	4	3	2	3	1	4	3	2	3	3	3	3	3	3	4	3	3	4	3	3	3	3	2
1360	3	3	3	3	2	3	3	1	3	2	2	3	3	1	3	3	3	3	3	3	3	3	4	2	3	3	2	3	3	2	2	3	3	2	1	3	3	3	3	3
1363	2	2	2	3	2	2	2	3	2	2	2	2	2	4	2	2	2	2	2	2	2	2	2	3	2	2	2	4	1	4	2	3	2	3	2	2	2	3	2	2
1364	2	3	2	1	1	2	2	1	1	1	1	2	2	1	2	2	1	3	1	1	2	2	3	3	2	1	1	2	1	2	2	3	1	2	2	3	2	2	1	3
1365	3	2	2	4	3	2	3	0	3	4	3	4	0	1	3	4	3	4	3	4	2	3	3	2	4	3	3	3	2	4	3	4	3	1	3	3	3	3	2	4
1370	2	3	3	3	2	2	3	2	3	2	2	3	3	3	3	4	2	4	3	2	2	2	3	4	2	3	3	2	2	3	3	4	2	3	3	4	2	4	3	3
1371	2	1	2	3	2	2	2	1	2	4	2	3	2	3	2	2	2	3	2	2	2	3	1	3	1	3	3	3	1	3	3	4	2	4	1	3	4	3	3	3
1372	2	2	3	4	4	2	3	2	3	4	3	3	3	3	4	4	1	3	3	2	1	2	2	2	4	2	2	3	2	2	1	4	2	3	1	4	1	2	1	4
1374	3	3	2	1	3	3	2	1	2	2	3	3	3	3	1	1	2	1	4	0	3	3	3	3	3	3	3	2	3	1	3	1	3	1	3	1	2	2	2	1
1375	4	2	4	2	1	3	2	2	2	2	2	3	2	2	3	3	2	3	2	2	4	2	4	4	4	3	2	2	3	4	2	3	4	2	4	3	2	3	4	2
1381	1	3	4	3	4	3	3	1	3	4	3	4	3	3	3	1	4	4	3	3	1	1	4	1	4	3	1	3	1	3	4	3	3	3	3	3	4	4	3	3
1395	1	1	4	3	1	3	1	3	1	3	2	3	2	3	2	1	3	3	2	2	2	1	1	2	1	3	2	3	2	3	3	3	3	3	1	2	3	3	1	3
1397	4	2	3	2	2	2	2	3	3	2	2	2	2	2	2	2	2	2	2	1	3	1	4	1	2	2	2	1	1	3	2	3	0	3	2	2	2	4	2	0
1398	3	2	2	2	3	2	2	3	1	3	2	2	1	3	2	2	4	4	1	3	2	1	1	2	4	3	1	3	1	3	3	3	3	2	3	3	2	2	2	3
1402	1	2	3	4	4	1	3	0	3	4	2	3	3	0	4	3	2	3	3	3	2	2	4	1	3	3	4	2	3	4	4	3	3	3	4	1	2	3	4	2
1407	4	2	2	1	3	1	3	0	2	2	3	1	3	1	3	1	3	1	4	1	4	1	1	4	2	2	3	3	2	3	2	2	2	2	2	2	2	3	2	2
1408	4	3	3	3	3	1	3	3	2	2	3	3	3	2	3	3	3	3	3	3	4	3	4	2	4	2	2	3	2	3	2	3	2	3	2	2	2	3	2	2
1410	2	2	3	3	2	3	1	2	1	2	2	3	2	2	1	1	2	3	1	1	2	1	2	3	3	3	3	2	1	2	3	3	2	3	2	4	2	3	1	0
1411	3	2	3	3	1	3	3	4	2	3	3	2	3	3	3	2	1	2	2	0	1	4	4	3	3	4	4	4	4	4	4	4	4	4	4	4	2	3	4	1
1412	3	3	4	3	2	2	4	3	4	3	1	3	3	3	4	2	4	3	4	3	3	3	4	3	4	3	2	3	4	3	3	4	2	4	4	2	3	4	4	3
1415	4	3	4	4	3	3	4	0	4	4	4	3	4	4	4	4	4	4	4	4	4	2	4	4	1	4	4	3	4	4	4	4	4	4	4	4	4	4	4	4
1558	4	3	3	4	4	3	4	4	4	4	3	4	4	3	3	2	3	4	3	4	2	3	2	3	2	3	3	3	3	4	3	4	3	3	2	3	3	4	2	3
1613	2	3	2	1	1	3	2	3	2	3	2	3	3	4	3	3	2	3	3	2	4	1	4	0	3	3	3	1	3	4	2	3	2	2	3	3	3	4	3	3
1614	3	2	3	4	1	3	1	4	2	3	0	3	2	4	3	3	2	4	2	4	4	2	4	4	3	2	3	3	1	4	3	3	4	4	3	3	3	4	1	1
1615	2	3	3	3	3	3	2	4	2	4	2	3	3	4	2	3	3	4	3	2	3	3	3	4	3	3	3	4	2	4	3	4	2	4	3	3	3	4	2	2
1616	2	2	2	2	2	2	2	2	2	1	2	1	2	2	3	2	2	3	2	2	2	2	2	3	2	2	2	3	2	3	3	4	2	3	3	2	2	0	2	3
1617	2	3	1	3	2	1	3	3	2	3	3	4	2	3	2	4	4	4	2	3	3	3	3	3	2	3	2	4	2	3	2	3	2	3	3	3	3	4	2	4
1620	1	1	2	2	2	1	2	2	2	1	1	4	2	3	3	2	2	4	2	2	2	4	1	3	1	4	2	4	2	4	2	4	3	4	2	3	3	4	2	3
1626	2	3	2	3	3	2	3	1	1	3	2	3	1	3	1	3	1	3	1	3	3	2	2	3	2	1	3	3	3	3	3	3	1	3	2	3	2	3	2	3
1628	2	2	3	2	2	2	1	2	1	3	3	2	1	3	3	4	3	4	3	3	1	3	3	4	3	2	3	3	2	4	4	3	1	3	2	4	3	3	2	2
1634	2	0	0	2	1	4	1	4	2	4	2	4	1	4	2	3	3	2	2	1	2	3	2	4	1	4	3	4	3	4	3	4	2	4	3	4	4	4	3	4
1638	2	0	2	1	2	1	3	3	0	2	2	2	2	3	3	2	4	2	1	1	4	2	3	3	3	2	2	4	1	4	2	4	2	3	2	3	4	4	1	4
1639	2	2	2	1	1	2	1	2	2	2	2	1	0	4	3	2	2	2	2	0	2	2	1	4	2	1	2	0	3	4	4	2	3	1	3	4	2	1	3	0
1640	3	3	3	3	2	2	3	3	3	1	3	3	2	2	1	3	3	2	3	1	2	1	2	1	1	2	3	4	3	3	3	4	2	3	2	1	0	2	4	2
1641	2	1	3	1	2	3	2	1	3	3	3	3	4	1	3	2	1	3	3	1	3	1	3	3	1	3	2	3	2	4	2	3	2	3	3	3	3	3	2	3
1642	1	2	0	2	1	2	2	1	1	2	2	3	2	2	2	1	2	2	2	2	2	1	1	2	1	2	2	2	2	3	1	3	2	3	3	3	3	2	3	2
1643	3	1	3	2	1	2	2	2	2	3	2	2	2	2	2	2	2	2	2	1	3	0	3	3	2	2	2	2	2	3	3	2	2	2	2	2	2	2	2	1
1647	3	3	3	3	1	1	1	3	1	2	2	3	1	1	2	2	1	3	1	3	3	3	2	3	1	2	2	3	2	3	3	3	2	3	2	3	2	3	2	1
1649	3	1	2	3	3	3	3	3	1	3	2	3	2	3	1	3	3	2	2	2	3	1	2	3	3	3	2	2	2	3	2	3	1	3	2	2	2	3	2	2
1651	3	2	2	3	1	2	3	2	1	3	2	4	2	3	2	3	2	4	2	3	2	3	3	3	3	2	3	4	3	4	3	3	2	3	3	4	3	4	3	3
1652	2	3	3	2	1	2	3	4	2	4	2	3	4	4	3	3	3	3	3	3	2	1	3	3	1	3	2	4	1	4	3	4	3	4	2	3	4	4	3	3
1653	3	4	4	4	4	4	4	4	3	4	4	4	2	4	3	4	4	4	3	4	3	2	1	3	4	4	3	4	1	4	3	4	1	4	2	2	4	4	1	4
1654	0	3	4	4	2	3	4	2	4	4	4	4	4	4	2	1	3	2	2	2	2	2	1	4	2	2	2	2	2	3	1	3	2	1	1	3	2	3	2	2
1656	2	2	3	3	1	3	2	3	2	3	2	3	2	3	2	3	2	3	2	2	2	3	0	4	4	3	4	4	4	4	4	4	4	4	4	4	4	4	4	4
1662	2	2	2	2	3	2	2	2	2	2	2	3	2	2	2	2	2	2	2	1	1	2	2	3	1	2	2	2	2	2	2	3	3	3	2	3	3	2	2	1
1668	1	1	2	3	1	3	2	3	1	3	2	4	1	3	2	3	3	3	2	3	2	3	3	4	1	3	1	3	2	4	2	4	1	4	2	3	4	4	1	4
1669	4	1	1	1	1	1	1	1	3	4	4	4	3	4	4	1	4	4	1	1	4	3	3	1	1	2	1	4	1	4	1	4	1	4	4	1	4	4	1	1
1672	3	1	3	3	3	3	2	1	2	3	3	2	2	3	3	2	2	3	2	2	3	3	3	2	2	3	2	3	1	4	3	4	3	3	3	2	3	3	2	3
1673	3	2	3	2	3	1	3	2	3	3	3	3	3	2	2	2	2	2	2	2	4	2	3	3	2	4	1	3	2	3	4	4	3	4	4	3	3	4	2	2
1674	1	2	3	3	3	2	2	3	2	3	2	4	3	2	3	3	3	1	1	2	3	2	3	4	3	1	3	2	2	4	2	3	3	3	3	3	3	3	1	2
1675	3	1	3	3	2	1	2	3	2	3	2	3	2	2	2	1	3	2	2	2	2	1	2	2	2	2	2	3	2	3	2	4	2	3	2	2	2	4	2	2
1676	1	1	2	1	3	1	2	1	1	2	1	1	2	2	1	1	2	2	2	1	1	1	3	1	1	1	1	2	1	2	2	2	0	3	3	1	2	3	1	1
1678	4	1	4	2	4	0	1	1	1	2	1	2	3	1	3	2	1	3	1	0	1	1	4	1	4	0	3	3	1	4	1	1	4	3	4	3	1	4	1	1
1680	1	0	3	1	1	1	1	1	1	1	1	1	0	3	3	1	1	1	2	0	0	0	0	3	1	4	1	1	1	1	1	1	0	1	1	3	3	2	1	2
1681	1	4	2	3	0	0	0	4	4	4	4	4	4	4	4	4	4	4	4	4	3	1	2	2	2	1	1	1	1	4	2	3	1	2	3	3	1	3	1	1
1685	2	1	1	1	1	2	2	1	2	3	3	3	2	2	2	1	2	4	1	1	3	2	3	1	1	3	2	3	2	4	3	3	1	4	3	2	3	4	2	1
1686	4	3	3	2	2	2	2	2	1	2	2	2	3	2	2	2	2	3	2	1	3	2	3	4	3	2	1	4	1	4	3	4	1	0	2	4	3	4	2	2
1688	3	1	3	2	3	3	3	4	1	4	1	4	3	4	1	3	3	4	3	3	4	4	4	4	2	4	4	4	3	4	4	4	3	4	4	3	4	4	4	4
1690	3	4	3	1	1	1	1	2	0	4	2	2	2	4	4	2	4	2	2	0	2	4	4	4	4	4	2	4	1	4	2	4	0	4	4	4	4	4	1	0
1691	1	1	1	1	1	2	2	2	1	3	2	3	1	2	2	2	2	3	2	2	2	1	3	2	2	3	2	2	1	4	3	3	1	3	3	4	3	4	2	3
1698	2	1	1	2	2	1	2	2	2	3	3	2	2	1	1	2	2	2	2	1	2	0	2	1	4	1	2	2	2	4	2	2	3	2	2	1	1	3	2	2
1699	2	3	3	3	1	2	2	4	3	2	0	1	2	2	1	3	1	4	1	3	3	4	1	3	1	3	2	3	1	3	3	3	3	2	1	2	0	3	1	3
1700	3	2	3	2	4	1	3	4	2	4	2	3	2	3	2	2	3	2	2	2	3	3	2	2	4	3	2	4	3	3	3	3	1	3	2	4	4	3	3	4
1701	2	1	3	1	2	2	1	2	1	2	1	2	1	2	1	2	2	3	1	1	2	2	1	3	2	2	3	2	2	3	2	2	1	3	2	3	3	3	2	3
1702	3	0	2	3	2	3	3	3	2	3	2	3	2	1	3	3	3	3	3	2	3	1	2	2	2	2	2	3	2	3	2	3	2	3	2	3	2	3	2	2
1703	2	1	2	2	3	2	2	2	2	1	2	3	2	2	2	2	2	3	2	2	2	2	3	3	4	1	2	2	2	3	2	3	1	2	3	1	2	3	2	2
1704	3	3	3	3	3	3	3	3	3	3	3	3	3	3	2	3	3	3	3	1	3	3	2	3	3	3	1	3	1	3	2	2	3	3	2	3	2	3	2	1
1705	4	1	2	3	2	2	2	2	2	4	1	2	2	2	2	3	2	2	2	2	2	2	2	2	2	2	2	2	2	2	1	3	2	2	2	2	2	2	2	2
1706	3	1	2	3	3	1	3	3	1	3	3	3	1	3	3	3	3	3	2	1	3	3	2	3	3	3	3	3	2	4	4	3	1	3	3	3	3	3	3	3
1707	1	1	0	4	4	3	4	0	3	2	3	4	3	0	3	4	4	4	4	3	2	4	1	4	4	3	3	1	3	1	3	2	3	2	2	4	2	3	3	1
1710	1	1	3	2	4	1	3	1	1	2	2	3	3	1	1	3	2	3	1	1	3	1	3	3	2	3	2	3	1	4	3	3	2	3	1	3	2	4	2	1
1711	3	1	2	3	2	2	2	3	3	3	2	3	3	3	3	3	3	3	3	3	3	3	2	4	3	3	3	4	2	4	2	3	2	4	2	1	3	3	2	3
1714	3	3	3	4	3	4	4	4	4	3	3	3	2	3	3	3	1	3	3	4	4	3	3	3	3	3	3	4	3	3	3	3	4	3	3	3	1	3	3	4
1716	2	1	3	1	2	1	2	3	2	3	3	1	3	1	3	1	3	1	2	1	3	2	3	2	3	3	3	1	2	2	3	3	2	1	3	2	3	4	1	1
1717	2	3	1	3	2	1	1	2	2	3	3	1	2	1	2	2	2	2	2	3	3	0	2	1	3	2	3	2	1	1	1	2	2	2	2	2	2	2	2	4
1718	1	1	1	3	2	1	2	2	2	3	2	2	4	2	3	2	2	2	2	0	2	1	1	3	2	2	2	3	1	4	3	3	3	2	2	3	3	2	1	3
1746	0	3	0	3	2	2	1	3	0	4	2	1	0	3	2	3	1	2	2	2	1	1	2	1	2	1	1	3	1	3	2	1	3	3	2	1	2	1	1	1
1762	3	4	4	3	1	3	4	4	3	3	4	4	4	4	3	3	4	4	3	4	3	2	0	3	1	3	3	3	1	3	3	4	1	3	1	3	3	4	3	3
1763	3	2	3	2	2	1	3	3	2	2	3	2	2	2	2	2	3	3	1	2	3	2	2	3	2	2	3	1	2	3	2	2	2	2	3	1	3	2	3	1
1765	2	0	4	3	3	2	3	3	3	3	3	1	3	4	3	3	3	2	3	1	2	2	3	3	3	2	3	3	3	4	3	1	2	3	2	2	3	1	3	2
1766	3	4	2	3	4	2	1	3	2	4	2	3	4	3	3	3	3	3	2	3	2	3	2	3	4	2	3	4	3	4	2	3	3	3	2	4	4	3	3	4
1767	4	2	3	3	2	3	3	3	2	3	3	3	3	3	2	3	3	3	2	3	3	2	4	3	3	2	3	4	2	3	3	3	4	3	2	3	4	3	2	3
1770	3	1	3	1	3	1	3	2	2	3	3	2	3	2	3	2	2	3	2	2	3	1	2	2	2	3	2	2	3	3	3	3	3	2	3	3	3	3	3	2
1771	3	2	3	3	3	3	3	3	3	3	3	3	3	3	4	3	3	3	3	1	3	3	3	3	2	3	3	3	2	3	2	3	2	4	3	3	3	4	3	2
1772	3	1	2	3	2	3	2	1	3	4	3	3	2	2	3	3	3	3	2	2	2	2	1	1	2	2	1	1	1	3	3	3	2	2	2	2	1	2	2	0
1773	2	3	3	3	3	1	2	4	3	3	3	3	2	3	3	3	3	3	2	1	2	3	3	3	3	2	3	3	2	3	3	3	2	3	3	3	3	4	3	2
1774	4	3	4	1	2	1	3	2	1	2	2	3	3	2	2	2	1	3	2	1	4	3	4	2	2	1	3	3	1	3	2	3	4	2	3	3	2	4	1	2
1775	3	1	3	3	1	2	3	1	3	3	3	3	3	1	3	3	3	3	3	1	2	2	3	3	2	3	2	1	2	4	3	3	3	1	3	3	3	3	2	3
1776	3	2	3	1	3	2	3	4	2	2	2	2	3	3	2	1	3	2	2	1	4	1	3	1	3	2	3	3	3	2	2	2	3	3	3	1	3	2	2	1
1777	4	3	4	3	4	2	4	4	4	3	3	3	3	4	4	4	4	4	3	3	4	4	3	4	4	2	4	4	3	4	3	4	3	0	3	3	4	4	4	3
1778	3	1	3	3	3	3	3	3	3	3	3	4	3	3	3	3	3	3	3	3	3	3	3	3	1	3	4	4	3	3	3	1	4	3	3	3	3	3	3	3
1779	4	1	4	2	3	1	2	3	2	2	3	3	3	3	4	2	1	1	2	1	4	2	3	2	3	1	2	2	2	2	3	3	2	3	3	2	1	2	2	2
1781	2	1	3	2	2	2	1	2	2	3	3	2	2	2	2	2	2	2	2	1	2	1	3	2	1	1	2	1	1	2	3	2	2	1	2	2	2	1	2	1
1782	3	1	2	2	3	1	2	1	3	2	2	3	3	2	2	3	2	3	3	1	2	1	3	3	2	1	2	1	2	4	2	3	3	2	2	2	2	4	3	0
1784	3	4	3	3	1	3	4	3	3	4	3	3	3	4	3	1	4	4	3	1	3	3	2	3	2	2	3	1	3	3	2	3	3	1	4	4	4	2	2	2
1786	3	0	3	3	1	3	1	3	0	3	3	3	0	3	0	2	3	3	0	0	2	1	3	3	1	2	3	4	2	4	4	4	2	4	2	3	4	4	2	3
1788	2	2	2	1	1	2	2	1	2	2	2	1	2	2	1	2	1	1	3	1	2	3	1	2	2	2	2	2	2	1	3	2	3	3	2	2	2	3	2	1
1793	3	0	4	3	0	4	3	4	2	4	3	4	1	4	2	2	4	4	1	1	3	2	4	4	1	4	3	4	2	4	3	4	1	4	3	3	3	4	1	1
1795	3	0	4	1	1	3	2	1	3	2	3	1	3	0	3	0	1	3	3	0	3	4	4	1	3	0	3	0	3	2	4	3	3	1	1	2	3	3	3	1
1797	3	1	3	2	1	3	2	1	1	3	2	3	1	1	3	1	1	3	1	1	3	1	3	3	1	3	1	3	2	4	3	3	3	3	3	4	3	3	2	3
1798	1	1	3	1	1	1	2	1	1	2	1	3	3	1	1	1	1	3	1	2	2	1	3	1	2	1	1	1	1	3	1	3	2	2	1	2	2	3	2	3
1799	3	3	4	2	2	2	1	2	1	3	2	2	2	2	2	3	2	3	2	1	2	0	3	2	3	2	2	2	1	2	2	3	1	2	3	3	2	3	2	1
1801	3	2	3	2	1	2	2	2	1	2	2	2	3	2	2	1	2	2	3	0	2	1	3	2	1	4	2	1	1	2	2	2	2	3	3	2	2	2	1	0
1802	3	1	3	3	2	1	3	3	1	1	3	1	2	3	1	2	3	1	3	1	3	1	3	3	3	2	3	2	2	1	3	3	3	3	3	3	2	3	2	2
1803	4	4	4	3	4	3	3	3	3	3	3	3	3	3	3	3	3	3	3	2	3	1	4	4	3	3	3	3	2	3	3	4	3	3	3	3	3	3	3	2
1805	3	1	2	2	3	1	2	2	2	2	2	3	1	1	1	2	2	3	3	0	2	1	2	2	3	3	2	4	1	2	1	2	3	3	2	2	2	3	2	1
1806	2	1	2	2	3	1	2	2	2	3	2	2	2	2	2	2	2	3	1	1	2	1	2	1	2	3	2	2	2	3	3	2	2	2	2	3	2	3	2	2
1807	2	0	2	2	1	2	1	2	1	3	1	3	1	1	1	1	1	3	1	0	1	0	3	1	1	1	1	1	1	3	1	2	1	0	1	1	1	3	1	1
1810	3	1	3	2	1	1	1	2	2	2	3	2	3	2	2	1	2	4	2	1	2	2	2	2	2	1	2	3	2	2	3	2	3	2	2	3	2	3	2	0
1812	1	3	3	1	1	1	3	4	3	1	2	3	3	4	3	1	4	2	2	1	3	1	4	1	1	1	3	3	1	1	1	1	1	3	3	3	1	1	1	1
1813	3	1	3	1	1	2	3	2	2	1	3	2	3	2	2	1	2	1	2	1	3	1	3	2	3	2	3	2	2	3	3	2	3	3	2	3	2	3	3	1
1814	3	1	2	1	2	2	2	2	2	2	3	3	3	3	3	2	3	3	2	1	3	1	3	1	3	2	1	3	2	3	2	3	3	3	2	2	3	3	3	2
1815	1	0	4	1	0	0	4	1	3	3	3	1	4	3	1	1	3	1	3	0	0	1	3	3	0	1	3	0	2	4	2	3	1	1	1	4	1	3	2	0
1817	3	1	4	3	2	3	4	1	3	3	2	3	4	2	3	1	4	3	2	1	2	1	4	2	2	2	2	1	1	3	3	3	4	1	3	3	4	3	3	2
1820	2	2	2	3	2	2	2	3	1	3	2	3	2	3	2	3	3	3	1	2	3	3	3	3	3	3	1	3	1	3	2	3	2	3	2	3	3	3	1	3
1821	3	3	4	3	3	3	3	2	3	4	3	3	2	3	3	3	2	4	2	2	3	3	4	4	4	4	2	2	2	4	3	3	3	3	4	4	2	3	2	3
1822	3	1	3	3	2	3	3	1	1	3	2	3	3	1	3	3	1	3	1	1	3	1	2	3	1	1	3	2	1	2	3	3	3	2	4	3	2	3	2	1
1823	2	3	1	2	3	2	2	1	3	2	3	3	2	2	3	2	3	2	1	1	3	1	2	3	2	2	3	3	3	2	2	2	2	3	2	2	3	3	2	1
1824	3	1	1	3	1	3	2	1	2	2	3	1	3	2	3	2	2	2	2	1	2	3	3	1	1	0	1	2	1	3	3	2	3	2	1	1	2	2	2	0
1825	3	0	4	3	3	1	1	4	0	4	1	4	1	4	4	1	4	4	1	1	4	1	4	4	3	4	1	2	0	4	3	3	0	4	4	4	4	4	1	1
1826	3	1	3	1	3	3	1	1	1	4	3	1	2	1	1	1	3	1	1	1	1	2	2	1	1	1	2	1	2	3	2	1	2	1	2	1	1	2	2	2
1827	2	1	3	3	2	3	3	2	2	3	2	2	2	3	2	2	3	3	1	1	2	2	2	3	2	2	3	3	3	3	3	3	3	3	4	3	4	3	4	2
1828	2	2	1	2	1	2	2	4	2	2	2	2	3	4	2	2	3	3	3	1	4	3	3	3	2	4	4	4	2	3	2	4	1	4	4	3	4	4	3	2
1829	1	0	1	2	1	2	2	1	1	2	2	1	1	1	2	2	2	1	2	2	2	1	0	1	1	2	2	1	1	4	1	3	1	1	1	1	1	3	2	2
1831	2	0	1	1	2	1	1	1	0	3	2	1	1	2	1	2	1	2	1	1	0	1	2	1	1	2	0	2	0	3	3	3	1	2	3	2	2	2	0	0
1832	2	3	3	2	2	2	2	3	2	3	2	3	2	3	2	3	3	2	2	1	3	3	3	2	1	2	1	2	2	2	2	3	3	3	2	2	2	3	2	2
1833	1	2	2	2	3	1	3	3	2	2	3	2	2	2	3	2	2	2	2	3	1	1	2	1	1	3	3	2	1	1	3	3	2	2	3	3	2	3	2	2
1834	1	1	1	1	1	1	1	3	0	3	2	1	1	1	3	3	1	1	1	1	3	2	3	2	1	2	0	1	1	1	1	2	3	1	3	1	1	1	1	1
1835	2	1	3	3	3	2	2	2	1	3	1	1	3	2	2	1	2	3	1	1	3	2	3	1	2	2	2	2	1	3	2	3	1	2	1	2	2	3	2	1
1836	2	1	3	3	3	2	2	2	1	3	3	2	2	2	2	1	2	3	1	1	3	2	4	1	4	2	2	3	2	4	2	1	2	2	2	2	2	3	2	3
1838	2	2	3	3	2	4	3	4	2	4	3	3	2	4	2	3	3	4	3	3	3	2	4	4	2	4	2	4	2	4	3	4	2	4	3	4	3	4	2	2
1839	3	0	2	2	2	2	2	2	1	2	2	3	1	3	3	2	2	2	2	1	2	1	2	2	2	1	1	3	1	3	2	2	2	3	1	2	2	2	2	3
1840	4	1	3	2	3	2	3	0	2	3	3	2	3	2	4	3	3	2	2	0	4	0	3	1	3	3	2	3	0	3	3	2	2	2	4	4	2	3	2	2
1841	4	1	3	3	1	3	1	1	1	2	3	3	1	1	3	3	1	3	1	1	4	3	4	4	3	3	3	3	3	3	3	3	2	2	3	3	2	2	2	2
1842	3	3	3	3	1	3	3	3	1	3	1	3	3	1	4	3	1	3	2	1	3	1	3	3	3	4	3	4	0	4	2	3	3	3	3	3	3	3	2	2
1843	2	1	4	3	1	1	2	3	2	2	3	2	3	2	0	1	1	1	2	1	2	1	4	2	3	2	1	4	2	4	2	3	1	4	1	2	3	4	2	1
1844	3	1	3	2	2	1	2	2	1	3	2	3	1	2	1	3	2	3	1	3	3	2	2	3	1	3	2	1	1	3	3	3	1	3	1	3	2	3	2	3
1845	4	4	3	1	2	2	4	2	4	3	3	3	2	3	4	4	2	0	0	0	2	3	3	2	4	2	4	3	3	3	3	3	3	3	1	2	3	3	2	1
1846	4	0	4	1	3	0	3	2	2	2	2	2	2	2	1	1	2	2	2	1	2	2	1	2	2	2	1	2	2	3	3	2	3	2	2	2	2	2	2	1
1847	1	1	2	2	2	3	1	4	0	4	1	3	2	3	2	3	3	3	3	1	1	2	2	3	1	2	1	3	2	3	1	2	2	3	2	3	3	4	1	1
1848	4	3	2	0	2	0	2	1	1	4	3	2	4	2	3	1	2	2	4	2	3	3	2	4	2	3	4	3	4	3	3	3	4	3	4	4	3	3	4	3
1849	1	3	2	2	3	2	1	1	1	0	4	1	2	2	2	1	0	2	1	0	1	0	1	2	1	2	2	2	3	2	3	3	3	1	3	2	1	2	3	2
1850	1	1	2	1	2	2	2	2	1	3	3	2	2	2	1	2	2	2	2	1	1	1	3	3	4	3	2	1	2	3	2	1	3	2	3	2	1	2	2	1
1851	2	2	3	2	2	0	2	2	3	2	2	2	2	1	2	1	2	1	3	1	2	1	4	1	2	0	3	2	3	2	2	1	4	1	2	1	3	1	3	0
1852	2	2	2	2	3	0	3	1	2	2	2	1	2	2	3	2	3	2	1	2	2	1	3	2	2	2	1	1	1	2	2	3	1	1	2	2	1	2	1	3
1853	2	1	2	2	3	2	2	2	3	2	3	1	2	2	1	1	2	3	2	2	2	2	2	3	1	2	2	2	2	2	2	3	2	2	3	2	2	3	2	3
1854	3	1	3	3	2	2	3	2	2	1	1	2	1	4	2	1	4	3	3	1	3	2	3	4	1	3	2	2	1	1	3	3	1	3	2	4	3	4	1	0
1857	2	1	3	1	3	3	1	2	3	1	2	4	3	1	1	3	3	4	3	3	1	1	1	3	1	3	1	3	1	3	3	3	1	3	2	3	1	4	1	3
1858	3	3	1	3	1	2	3	2	3	3	3	2	3	3	3	3	2	3	3	3	3	3	2	2	1	2	3	1	3	2	2	2	3	2	3	2	3	2	2	2
1859	1	0	1	1	3	1	3	1	1	1	2	3	3	1	1	1	1	3	1	3	1	0	1	1	2	1	1	2	1	1	2	2	1	1	1	1	1	2	1	0
1861	3	1	3	2	3	1	3	2	3	3	2	2	2	2	2	3	2	2	2	1	3	1	3	1	3	2	3	3	2	2	2	3	3	3	3	2	2	2	2	1
1862	2	1	3	2	2	1	2	2	1	3	2	3	3	2	1	2	2	3	2	1	3	0	2	2	2	2	2	2	1	2	2	2	2	3	2	2	2	3	2	1
1863	4	1	4	2	2	2	3	2	2	2	3	2	3	3	3	2	3	3	2	2	3	2	3	2	3	2	3	3	3	2	2	3	3	3	2	1	3	2	3	2
1866	1	1	1	1	1	1	2	3	0	3	2	3	1	1	1	1	0	3	1	1	3	4	3	3	3	1	2	2	3	3	2	1	3	2	3	3	2	3	1	1
1867	1	2	2	2	3	2	2	2	2	3	2	3	1	3	2	2	2	3	2	3	3	2	3	2	3	3	3	3	3	3	3	3	2	3	3	2	3	1	2	2
1868	0	1	1	0	2	3	1	2	1	3	2	3	1	3	1	0	1	3	1	1	2	3	2	1	1	3	1	3	1	3	2	4	1	3	1	1	1	3	1	1
1869	2	1	2	2	1	3	3	2	2	3	2	2	2	2	2	2	2	2	2	3	1	1	2	3	1	1	2	3	1	3	3	3	1	2	1	2	3	3	2	3
1870	3	2	3	3	3	2	3	2	3	4	3	3	3	1	3	3	3	4	3	4	3	3	3	3	4	4	4	3	3	4	3	4	3	3	3	1	4	4	1	4
1875	3	1	1	3	1	1	3	2	3	1	1	2	1	3	4	3	1	3	1	1	3	1	4	3	2	3	4	3	2	3	2	3	3	3	3	2	3	3	3	1
1876	3	0	2	1	3	1	2	1	2	2	3	3	2	3	3	1	2	3	2	0	2	1	2	1	1	1	3	2	2	3	2	3	3	3	3	2	2	3	3	0
1878	3	2	4	3	3	2	3	4	2	3	3	4	2	3	3	3	4	4	2	1	4	3	3	3	4	4	2	3	2	3	3	4	3	3	3	3	2	4	2	2
1879	3	2	3	3	2	3	2	3	3	3	3	3	3	2	3	3	3	3	4	3	2	1	2	2	2	3	2	2	2	3	2	3	2	3	2	3	3	3	2	2
1881	2	2	3	2	3	3	2	2	2	2	3	3	2	3	3	3	2	2	2	2	3	2	4	2	3	3	3	2	3	2	3	3	1	3	2	3	3	3	2	2
1882	2	1	2	1	2	3	2	1	2	3	2	2	3	2	3	2	2	1	2	1	3	2	3	1	2	3	2	3	1	2	2	2	1	1	2	2	1	2	2	0
1883	3	1	4	3	2	1	2	1	3	3	3	2	3	2	2	2	4	2	3	1	3	1	2	2	3	2	3	1	3	4	3	3	3	3	3	2	3	2	4	3
1884	3	3	2	3	1	3	1	3	1	3	2	4	1	3	1	3	2	3	2	3	3	1	2	1	4	3	3	3	3	3	3	3	1	3	3	3	3	3	3	2
1885	3	2	1	3	1	3	2	2	2	3	3	3	3	2	3	3	3	3	2	3	2	0	2	0	2	3	2	1	1	0	2	3	1	1	2	0	2	2	1	1
1886	3	1	3	1	2	3	1	2	2	3	2	3	3	2	2	1	2	3	2	3	1	1	2	1	1	3	2	2	1	3	2	3	3	2	2	2	2	3	2	1
1887	2	0	3	0	0	1	3	0	3	0	0	3	0	1	1	0	2	2	2	0	1	0	1	0	1	0	2	2	4	0	0	2	0	2	2	0	1	4	1	0
1890	3	2	3	2	2	2	2	3	2	2	2	3	2	3	3	2	3	2	2	1	2	3	3	3	3	1	3	1	2	2	3	3	2	1	3	2	3	3	3	1
1891	2	1	2	1	2	1	2	2	2	3	2	3	1	2	1	2	2	3	2	0	2	1	2	3	1	3	1	3	1	4	2	3	1	3	2	3	2	3	2	3
1893	4	3	3	2	3	3	2	2	1	3	2	2	2	1	3	2	1	2	1	2	3	2	3	1	1	3	3	3	1	3	2	2	3	1	3	1	1	1	1	3
1895	3	2	1	3	2	3	2	2	2	3	2	3	1	2	1	3	2	3	2	4	3	2	2	2	2	2	2	2	2	2	2	2	2	4	2	3	2	2	2	2
1896	4	1	4	3	4	3	3	3	2	3	3	4	2	4	4	3	4	4	3	3	3	1	3	3	2	3	3	3	3	4	3	3	4	3	4	3	3	3	3	3
1901	1	1	3	2	1	1	3	3	1	3	3	1	1	1	1	1	3	3	3	1	3	1	2	1	2	1	1	4	2	3	4	2	1	3	3	1	3	3	3	0
1902	2	3	1	3	1	2	2	3	2	2	2	3	2	3	2	2	2	3	2	2	2	2	1	3	3	2	2	2	2	4	2	4	2	2	1	1	1	3	2	1
1904	0	2	1	3	2	3	1	2	2	4	1	3	0	3	1	3	2	2	1	1	4	2	1	2	4	1	2	2	2	3	2	2	2	2	2	2	2	4	2	2
1905	4	1	3	2	1	1	2	3	3	1	3	2	3	3	3	2	1	3	2	1	3	1	3	4	1	1	3	3	3	3	3	1	3	3	3	1	3	3	3	1
1906	3	2	3	2	3	2	2	2	2	3	2	2	3	2	3	2	3	2	2	1	4	3	4	4	3	3	3	4	3	4	3	3	2	4	4	4	4	4	3	2
1907	3	0	3	3	3	3	3	1	2	2	3	3	3	2	3	3	2	2	3	1	3	0	3	2	3	2	2	1	2	4	3	2	3	1	3	2	2	4	2	0
