# Supplementary material for: An Item-Level Analysis for Detecting Faking on Personality Tests: Appropriateness of Ideal Point Item Response Theory Models
Source: Front Psychol. 2020 Jan 22;10:3090. doi: 10.3389/fpsyg.2019.03090 (PMC6987465; doi:10.3389/fpsyg.2019.03090)
Supplement: Supplementary file 3 [file Data_Sheet_2.CSV]

S2 Dataset. Response data on neuroticism items of each condition for correlation analysis, GGUM parameter estimates , item parameter shifts and diagnostic accuracy analysis. Item1-20 are for honest condition while i1-20 are for faking condition.
ID	Item1	Item2	Item3	Item4	Item5	Item6	Item7	Item8	Item9	Item10	Item11	Item12	Item13	Item14	Item15	Item16	Item17	Item18	Item19	Item20	i1	i2	i3	i4	i5	i6	i7	i8	i9	i10	i11	i12	i13	i14	i15	i16	i17	i18	i19	i20
1	0	0	0	4	0	1	0	1	0	2	0	1	0	0	0	3	2	1	0	1	1	1	3	2	1	2	1	2	1	2	2	1	0	2	1	1	2	2	1	1
3	1	1	0	1	1	1	1	3	1	1	3	1	0	0	3	2	1	2	3	0	2	2	3	1	2	2	2	2	2	2	3	1	3	1	3	2	4	1	4	4
4	2	2	2	1	2	3	2	4	3	2	4	1	1	2	3	1	1	3	3	1	3	2	3	2	2	3	3	2	2	3	3	2	2	1	3	2	2	2	1	2
5	2	3	1	2	2	2	1	4	3	3	1	1	0	1	2	3	3	2	2	1	0	0	0	3	1	2	3	2	2	3	3	2	3	3	3	1	4	2	2	2
7	1	3	0	1	3	4	3	4	1	1	1	4	0	4	4	4	4	3	3	3	1	2	1	3	3	1	1	2	1	2	1	2	2	0	2	3	3	1	2	3
9	2	2	1	1	1	2	3	2	3	2	3	2	1	1	2	3	3	2	3	1	2	2	1	1	2	1	1	3	2	2	2	2	2	1	2	2	2	2	2	2
12	0	0	0	4	0	0	0	4	0	0	0	1	0	0	0	0	0	0	1	4	1	2	1	1	1	2	3	3	3	2	2	2	1	2	3	1	3	3	2	2
13	3	2	3	1	2	0	3	2	2	2	4	2	2	1	2	2	4	1	4	3	1	1	2	2	1	2	1	1	1	2	0	1	1	1	1	1	1	1	1	1
14	0	0	0	2	0	2	2	0	0	0	1	1	0	2	0	2	2	2	2	2	0	1	0	3	0	1	2	2	1	2	0	2	0	1	1	1	0	2	0	4
15	1	1	1	2	1	4	2	4	3	3	2	3	2	3	3	2	3	3	2	3	0	1	0	1	0	3	1	3	0	1	2	1	1	0	3	2	3	1	2	1
16	0	0	0	3	0	4	4	3	2	2	2	0	1	1	4	1	2	1	2	3	1	2	1	1	2	1	2	2	1	1	1	1	3	0	3	3	3	2	2	1
17	2	3	1	3	1	1	1	2	1	2	1	1	1	0	2	1	1	1	1	1	2	2	1	1	2	4	1	3	3	3	2	3	2	3	2	3	3	1	3	1
19	0	3	0	3	0	3	0	3	0	1	2	3	0	1	0	0	0	1	0	0	1	1	0	1	2	1	2	1	1	0	1	1	1	0	1	1	2	3	1	1
21	3	1	1	2	3	3	3	3	3	2	2	0	2	2	1	3	2	3	2	1	1	2	1	1	1	2	2	2	2	2	2	3	1	1	2	2	1	2	2	2
22	0	0	0	1	1	0	1	1	0	1	2	1	0	0	1	2	1	3	1	0	2	2	2	1	2	2	3	2	3	2	3	1	3	2	2	1	3	1	3	2
24	0	2	0	1	1	1	0	3	1	2	0	2	1	4	2	4	2	2	0	4	1	3	0	1	1	3	0	0	1	4	0	2	3	3	0	3	2	3	0	1
25	1	1	3	0	0	4	1	4	3	4	3	0	0	3	3	3	0	3	0	4	3	3	3	2	2	1	3	1	2	3	4	1	0	0	3	1	3	3	1	3
26	2	3	0	4	1	2	3	2	1	1	2	2	2	3	3	3	2	1	1	3	0	1	1	4	0	3	1	0	1	1	0	3	3	2	3	2	2	1	1	3
27	2	2	1	1	2	1	2	2	2	3	2	2	1	0	1	1	3	2	2	1	1	3	2	2	1	2	1	2	1	2	2	1	2	1	2	1	2	2	2	2
29	1	1	3	2	0	2	0	1	0	2	0	1	0	1	0	1	0	1	0	4	2	2	0	2	1	3	2	2	1	2	1	2	1	3	2	2	2	2	1	2
30	3	2	3	0	3	2	3	4	1	3	2	2	1	2	2	2	2	2	2	2	3	3	1	1	2	2	3	3	2	2	2	1	1	1	2	3	3	2	2	2
33	1	1	1	1	1	2	2	2	1	2	2	2	2	1	2	1	3	2	2	4	1	2	2	2	1	4	2	2	1	3	3	2	2	3	1	3	1	3	1	3
34	3	4	1	3	3	1	3	2	3	3	4	2	1	0	2	2	1	3	4	3	1	3	1	3	2	2	2	3	1	1	2	2	2	3	1	3	0	2	2	2
35	1	3	0	1	0	1	2	2	1	2	1	2	3	2	1	1	3	1	1	2	1	1	0	2	0	2	1	2	1	2	2	2	2	2	2	2	1	3	2	3
36	1	0	1	1	0	1	1	1	1	1	1	0	0	0	2	1	2	1	2	1	1	0	1	1	1	3	1	1	0	1	1	2	1	1	1	0	1	1	2	1
38	2	1	3	1	1	1	1	2	1	3	3	3	1	1	0	1	3	1	1	1	1	1	1	1	1	3	1	1	1	2	3	1	1	1	2	3	3	3	2	2
39	2	2	1	1	1	1	1	0	0	1	1	0	0	4	1	1	1	1	1	1	1	1	1	1	1	0	1	2	0	1	1	1	0	0	1	1	1	1	1	3
41	0	3	0	2	2	3	2	3	1	3	1	3	4	3	1	3	0	4	1	3	2	2	0	2	1	4	1	3	1	2	2	2	2	3	1	3	1	3	0	2
44	1	1	0	1	1	4	1	3	1	2	3	0	0	0	2	2	3	1	2	2	1	2	3	1	3	1	0	2	1	0	3	2	2	3	1	4	2	1	1	2
46	4	4	0	2	4	1	1	1	0	1	2	1	0	0	2	2	1	2	3	4	0	1	0	3	0	1	0	4	0	1	2	2	0	1	2	3	1	4	0	4
47	2	2	2	1	1	2	2	1	2	1	2	1	2	2	2	2	3	1	1	2	2	2	2	1	2	3	2	2	2	2	2	2	2	2	2	2	3	2	2	2
48	1	2	3	2	2	2	2	3	2	1	1	3	3	3	1	1	3	3	1	1	1	2	1	1	1	2	3	1	1	1	3	3	3	0	0	1	3	1	2	2
49	3	2	1	4	1	2	2	1	2	1	2	1	2	2	2	2	2	1	3	1	2	2	3	1	2	3	2	2	2	2	2	3	1	1	3	2	3	3	2	2
51	4	3	4	2	1	3	3	2	2	1	4	1	1	0	3	2	0	0	2	3	0	1	0	3	0	0	0	0	0	1	2	1	0	0	3	2	2	3	2	3
52	2	2	1	2	1	2	3	2	3	2	2	2	3	2	3	2	3	2	2	2	2	1	1	2	1	2	1	1	2	2	3	2	3	2	2	3	3	2	2	1
53	1	1	0	3	0	2	2	2	0	2	3	4	2	0	2	2	1	3	0	4	0	1	1	3	0	1	0	2	0	2	1	2	0	1	2	3	1	2	0	4
56	1	1	2	2	2	2	3	2	2	2	3	2	2	3	2	3	2	3	2	1	0	0	0	4	0	0	0	0	0	1	0	0	0	0	0	3	0	0	0	0
58	0	1	1	2	1	4	1	3	2	3	2	1	2	1	4	3	2	3	1	1	1	1	0	1	1	2	0	2	0	2	2	1	1	1	1	2	3	2	0	2
59	2	2	3	2	2	2	1	2	2	2	2	2	2	1	4	2	3	3	2	2	1	3	1	2	1	2	1	3	1	1	2	2	2	2	2	2	2	2	2	2
60	1	2	3	2	1	3	1	2	1	1	3	2	1	3	3	3	1	2	3	3	1	3	3	3	1	1	2	2	2	2	3	2	2	2	2	2	2	3	1	4
61	1	1	2	2	3	1	3	2	1	4	1	3	2	1	2	2	1	2	2	2	1	2	2	1	2	3	3	2	1	2	2	2	2	1	3	2	3	2	3	2
62	1	2	2	3	4	2	3	1	1	1	3	1	2	2	2	1	3	0	2	1	4	4	2	2	4	1	3	1	4	0	4	1	3	3	2	4	3	2	2	2
63	0	0	0	2	0	0	1	1	0	2	1	0	0	0	2	1	1	1	1	1	0	0	0	2	0	3	0	0	1	1	1	1	1	0	1	2	0	1	1	0
64	1	3	2	1	2	2	2	2	0	1	2	0	1	1	2	2	1	2	0	1	2	2	1	1	1	2	1	2	2	3	3	2	3	2	2	2	2	2	2	3
65	1	1	0	2	1	0	2	3	3	1	2	1	3	0	3	2	2	1	2	0	3	4	4	4	0	1	0	1	0	0	2	3	0	1	3	2	3	1	3	2
66	2	1	1	1	1	1	1	2	1	1	1	0	1	0	2	2	3	2	1	0	0	1	0	1	1	3	0	3	0	1	1	1	1	0	3	2	3	3	0	3
68	0	0	0	0	0	2	3	3	0	1	0	0	0	0	3	0	1	3	0	0	0	0	0	0	0	3	1	0	0	1	0	0	1	0	3	0	1	2	0	0
69	1	3	1	1	3	1	2	3	1	0	3	2	2	4	2	3	2	1	3	2	2	3	1	1	2	2	2	1	2	3	1	3	0	1	2	0	2	1	2	3
71	0	4	0	4	0	3	1	1	0	3	0	0	0	1	0	0	3	0	1	0	0	0	0	2	0	0	0	0	0	0	0	1	0	0	0	0	2	0	1	0
72	2	1	2	2	2	1	3	3	2	1	1	2	1	2	3	2	3	3	3	3	2	2	1	2	1	2	3	2	1	2	2	2	1	2	3	2	2	2	3	2
74	0	0	2	1	3	3	1	2	1	2	1	3	3	1	3	2	3	2	3	1	2	2	2	2	2	2	2	2	3	1	3	2	3	2	3	1	3	3	1	1
75	0	2	2	2	4	3	1	0	2	2	1	2	0	0	3	2	3	2	1	2	2	2	3	2	2	2	3	3	2	2	1	3	1	3	2	3	1	3	3	2
76	1	2	1	1	4	0	0	0	2	2	1	1	2	2	2	2	3	2	2	3	2	1	1	1	3	0	2	1	3	2	3	1	2	0	2	3	4	0	4	2
77	1	1	2	2	1	3	2	2	1	2	2	1	1	3	2	2	3	2	3	3	2	1	2	2	3	3	3	3	2	2	2	1	1	2	3	2	0	2	0	2
78	2	1	1	0	1	2	2	1	2	1	1	1	1	1	2	2	3	2	2	3	1	2	0	0	1	2	1	1	2	2	2	2	1	1	3	2	3	2	2	2
79	1	0	1	2	1	2	1	0	1	1	1	1	1	1	1	1	0	0	0	1	1	1	1	1	1	1	0	1	1	1	1	2	1	1	1	1	1	1	1	3
80	1	1	1	1	1	2	1	3	1	2	1	2	1	2	2	2	1	2	2	2	2	2	2	1	3	2	2	3	2	1	2	2	2	2	2	2	2	2	2	2
81	1	0	0	2	1	1	0	0	0	0	0	0	0	0	0	1	0	0	2	3	0	0	0	2	0	0	0	0	0	0	0	0	0	0	0	0	0	1	0	0
83	0	0	0	1	0	0	1	0	1	0	3	1	1	0	1	4	4	1	2	0	0	1	0	1	1	0	1	0	1	1	1	1	1	0	1	1	2	1	1	0
86	0	1	0	1	1	1	1	0	0	0	1	1	0	0	2	1	3	1	2	1	0	1	3	2	1	1	2	3	0	1	0	0	0	0	3	2	1	2	1	0
88	1	2	1	2	2	1	2	2	2	2	1	2	1	1	2	3	3	2	1	0	2	2	1	3	3	3	3	1	3	3	3	1	1	2	3	3	3	1	2	3
89	1	3	2	2	1	2	1	1	1	3	2	2	1	2	2	4	2	2	3	1	2	2	3	3	1	1	1	3	1	2	2	3	2	2	1	3	3	2	2	2
90	2	1	2	2	2	3	3	3	3	2	2	2	1	0	3	3	4	3	3	3	2	3	2	3	3	1	3	2	2	3	1	1	2	2	1	1	2	2	1	2
93	2	2	2	0	1	1	0	1	2	2	2	0	3	0	3	2	1	2	1	1	1	2	1	2	1	2	3	1	2	2	1	2	0	4	2	0	3	3	0	2
94	2	1	1	2	1	3	2	3	1	2	1	2	2	2	1	2	2	2	3	1	1	2	1	2	1	1	3	2	1	2	1	1	1	1	1	1	2	2	1	2
95	2	2	2	2	1	2	1	2	2	2	1	2	3	0	3	2	3	2	2	2	2	2	2	3	1	2	2	2	2	2	1	2	2	1	3	2	3	2	3	2
96	2	2	3	2	2	3	3	3	2	2	1	2	1	2	2	3	3	2	2	3	1	1	2	1	2	1	1	2	1	2	1	3	1	0	2	3	2	2	2	1
97	2	2	1	3	4	1	1	1	1	1	1	0	2	0	2	2	3	2	2	1	2	2	1	1	2	2	2	2	3	2	1	1	2	2	2	3	2	2	2	1
100	0	1	0	2	1	3	1	2	0	2	0	3	0	0	0	3	2	1	0	1	0	0	0	2	2	3	3	2	1	2	0	4	0	2	0	2	1	1	0	1
102	2	1	1	2	1	2	1	1	1	2	2	1	2	2	3	2	3	2	2	3	1	1	1	2	1	1	1	2	1	2	2	2	1	0	2	3	2	2	2	1
104	1	3	2	3	1	3	3	3	3	2	2	3	1	2	3	2	3	2	3	3	0	2	1	3	3	3	2	2	2	2	2	2	2	3	2	2	2	3	2	2
106	1	2	1	2	1	2	1	2	1	2	1	2	1	2	3	3	2	3	3	2	3	1	2	1	4	1	3	0	3	1	3	1	2	1	3	1	3	1	2	2
109	1	1	0	1	1	2	1	1	2	3	3	1	1	1	3	2	3	1	3	3	1	1	1	1	1	1	1	1	1	1	2	1	1	3	2	2	2	1	2	3
110	1	2	0	3	2	2	3	3	2	2	3	2	3	2	1	1	4	2	3	3	1	1	0	3	1	3	3	3	1	1	3	0	1	3	3	1	3	1	1	3
111	2	2	1	3	2	1	1	3	2	3	1	3	2	3	1	0	2	1	0	3	2	1	0	2	3	3	2	3	1	3	2	1	2	2	3	2	1	2	2	2
112	2	1	1	0	1	3	2	2	1	2	1	3	0	0	2	3	2	1	0	1	2	3	0	2	1	3	1	3	1	3	1	3	2	3	1	3	1	4	1	3
113	0	0	2	3	1	1	0	1	1	4	1	2	0	0	3	2	3	2	3	0	0	0	1	3	0	1	1	1	2	2	1	1	1	0	2	2	2	2	2	0
114	0	1	1	1	3	3	2	1	2	1	1	1	4	1	3	3	0	1	1	3	2	3	1	2	2	2	2	2	2	2	2	2	3	3	2	2	1	1	2	2
115	3	3	2	4	3	2	2	2	3	0	3	2	3	3	2	4	1	2	3	2	1	1	3	3	2	3	3	3	2	1	2	2	4	4	2	0	2	2	0	1
116	0	1	0	2	0	1	4	2	1	1	0	3	0	2	0	0	0	2	3	3	0	1	0	2	3	2	3	2	1	2	0	4	0	2	3	1	3	1	1	2
119	1	0	1	1	1	1	3	2	1	1	0	0	0	0	3	3	3	1	3	3	0	1	1	1	1	2	2	0	3	1	3	0	1	0	3	2	2	1	3	0
121	0	1	1	2	1	2	1	2	2	2	2	3	2	1	3	2	3	3	1	3	2	1	2	2	2	2	3	3	1	3	1	2	2	1	3	3	1	3	3	2
122	0	2	0	2	0	2	0	1	0	2	1	1	2	1	1	1	2	2	2	1	2	1	1	1	2	2	2	1	1	1	1	3	1	2	2	2	2	2	2	2
123	2	2	1	2	1	1	1	3	1	2	1	2	1	2	1	2	2	3	2	3	1	2	1	4	0	2	2	2	1	3	2	2	1	3	2	2	2	2	1	3
128	1	1	1	0	1	3	1	1	1	1	1	1	1	2	3	3	2	1	1	2	1	1	0	1	0	3	0	3	0	0	2	0	3	1	3	2	1	1	1	2
130	2	2	0	2	2	3	1	2	1	2	0	2	0	2	1	2	1	2	1	3	2	1	0	2	1	3	2	2	1	2	1	2	0	0	1	2	2	2	0	2
131	2	2	3	2	2	3	2	3	2	2	2	3	2	2	1	2	2	3	1	2	1	1	2	3	1	2	1	1	2	3	3	2	3	2	3	2	1	1	3	3
132	2	2	3	0	1	2	2	3	3	3	2	1	2	1	3	1	3	2	2	2	2	2	2	3	1	2	1	2	0	3	1	2	1	2	2	2	3	3	1	3
133	2	2	0	0	1	1	1	4	1	1	3	1	2	3	3	1	2	0	2	1	2	1	2	1	2	3	0	3	3	2	2	2	3	2	1	2	4	2	3	2
134	0	1	0	2	0	2	0	1	0	1	0	2	0	1	2	4	3	1	0	3	0	1	0	0	3	2	0	1	0	1	0	1	2	4	1	4	1	1	0	0
136	1	1	0	4	0	1	1	3	0	2	1	0	0	1	1	2	2	1	2	4	0	0	1	3	0	0	0	1	1	1	3	2	0	0	2	1	1	1	3	0
138	0	1	1	0	0	4	1	1	0	0	1	1	1	4	1	1	3	1	3	1	1	1	0	1	0	2	2	1	1	0	2	1	0	1	3	2	1	2	3	1
139	1	1	0	1	2	1	2	2	1	1	2	3	1	0	2	2	3	2	2	1	1	1	1	1	2	2	3	1	1	1	2	1	1	1	3	2	2	3	1	3
140	2	2	1	1	2	2	2	1	2	2	2	1	1	1	1	1	2	2	3	1	1	3	0	2	1	2	0	4	1	4	1	2	1	3	0	3	1	3	2	3
141	2	2	2	0	3	1	2	2	3	3	2	1	3	1	3	3	4	3	3	2	1	3	0	0	1	3	3	3	1	3	1	3	3	1	3	3	3	3	1	3
143	2	2	1	2	1	3	2	3	3	2	2	3	2	2	3	2	1	3	2	3	1	2	2	2	1	2	2	3	2	2	1	3	2	2	2	2	1	3	1	2
145	0	1	0	2	0	1	0	2	0	2	2	2	0	3	1	2	2	1	3	2	0	3	1	2	1	2	1	3	1	1	2	2	1	3	1	2	2	2	1	3
146	3	3	0	1	1	3	4	3	4	2	1	3	2	0	3	4	4	2	4	2	2	0	0	1	2	3	3	2	2	3	0	1	3	1	3	3	4	2	3	2
147	3	2	1	3	3	4	3	3	3	3	1	2	1	2	4	2	3	2	3	1	1	3	1	3	3	3	3	3	2	2	1	2	1	1	4	2	3	2	3	2
148	1	1	1	1	2	2	1	3	1	2	1	1	1	1	1	2	3	1	1	2	2	2	1	1	2	2	3	2	1	2	2	3	2	1	3	1	3	4	3	4
151	1	1	1	2	1	2	1	2	1	2	2	3	1	1	1	1	2	1	2	2	1	1	1	2	1	2	2	1	1	1	1	3	1	1	2	1	2	2	3	3
152	1	1	1	1	1	2	2	1	2	2	1	1	2	1	2	2	3	2	2	3	2	1	1	2	1	1	3	2	2	1	1	1	2	1	3	2	3	2	3	3
153	2	3	2	3	1	2	1	1	2	2	1	3	2	3	2	3	2	1	2	2	0	0	0	1	1	2	3	2	2	3	3	1	1	3	3	0	2	4	1	2
155	2	2	0	0	1	4	2	1	0	0	2	1	0	4	2	2	4	3	1	2	2	2	0	3	2	3	3	1	1	1	1	2	1	3	2	3	3	2	2	2
156	0	0	0	2	0	2	0	1	0	0	1	1	0	0	1	2	3	2	1	2	0	0	0	2	0	2	1	1	0	0	2	1	1	1	1	2	2	2	2	2
157	1	0	0	4	0	0	2	4	1	4	1	3	1	0	3	1	0	3	3	1	2	1	1	4	1	2	3	2	2	2	1	3	1	3	2	1	2	2	1	1
158	1	2	3	2	1	2	1	2	1	1	2	2	0	2	2	2	3	2	2	3	2	2	1	2	2	2	1	1	2	3	2	2	1	4	3	3	2	2	2	4
160	2	3	1	3	3	0	1	3	1	4	2	2	1	3	0	2	2	3	2	1	3	2	3	1	3	3	3	4	1	2	2	1	3	3	4	3	2	3	2	2
161	0	4	1	3	1	3	1	1	1	1	0	0	1	1	0	1	4	2	0	1	0	0	0	2	1	1	1	1	1	1	1	1	1	1	0	1	1	1	1	1
162	0	0	0	2	0	2	0	2	0	1	0	0	1	0	2	0	1	2	0	0	0	0	0	2	0	0	0	0	0	2	0	0	0	0	0	0	1	0	0	0
163	2	1	0	0	1	1	0	0	1	2	2	2	0	0	2	2	1	0	1	1	0	0	0	1	4	1	1	1	1	2	1	2	0	3	1	2	2	1	0	2
164	1	1	0	3	0	1	0	3	0	3	3	0	1	0	2	2	1	2	2	4	0	0	0	0	1	0	3	0	3	2	2	0	0	0	3	2	1	1	3	1
165	2	2	2	2	2	3	0	3	0	1	3	0	0	1	1	2	3	2	1	3	2	2	1	2	2	1	1	3	0	1	0	1	0	3	0	2	3	1	1	3
166	2	2	1	2	3	1	2	1	1	2	3	2	2	1	3	3	3	3	3	2	2	2	2	1	2	3	2	1	2	1	2	3	1	2	3	2	2	3	1	2
167	2	2	1	1	2	2	2	3	3	2	2	1	2	2	3	2	3	2	1	3	1	2	1	2	2	2	1	2	2	2	1	2	1	2	3	3	2	2	2	3
168	2	2	0	3	2	2	2	2	2	0	1	1	2	2	2	3	2	3	2	2	1	2	0	3	2	3	3	2	3	1	2	2	3	2	3	2	3	2	3	1
232	2	2	1	3	2	2	3	2	3	1	2	2	1	2	3	1	2	2	3	2	1	1	0	2	1	2	3	2	1	1	2	2	2	2	3	2	3	2	2	2
233	2	2	1	3	3	1	4	1	3	1	2	2	1	2	3	1	2	2	3	2	0	0	0	3	1	1	1	1	1	1	3	3	1	0	3	0	3	1	2	1
234	1	3	2	1	1	3	3	3	1	2	2	1	1	3	1	2	2	3	3	3	1	2	2	1	1	2	2	2	1	2	2	1	1	2	1	2	3	3	2	3
235	2	2	3	2	1	3	3	3	1	2	3	1	3	2	2	0	4	0	4	1	3	3	3	2	2	2	2	1	2	2	2	1	2	2	2	2	3	1	1	0
238	1	3	0	2	0	3	1	2	1	2	0	2	0	2	2	2	3	2	2	3	0	1	0	3	0	2	1	2	0	1	0	1	0	1	1	1	1	3	3	2
239	1	2	1	4	0	3	3	2	2	2	0	3	1	1	2	1	1	2	2	3	1	1	1	2	1	2	2	3	1	2	1	1	1	1	2	2	2	1	1	2
242	1	1	2	1	2	1	2	2	1	1	2	2	2	2	2	2	2	3	3	2	2	2	2	3	1	1	1	3	3	2	3	2	2	2	2	3	2	2	2	1
243	1	1	0	4	1	1	1	1	1	2	3	0	0	0	0	1	2	2	0	1	0	0	0	4	0	1	3	2	3	0	1	2	2	3	3	2	0	3	2	0
244	0	0	0	0	1	4	0	2	0	3	0	0	0	4	0	4	4	0	0	2	4	2	3	1	2	1	3	2	2	1	3	2	3	2	2	3	2	1	2	2
246	0	0	1	2	0	0	1	0	0	2	2	0	0	0	2	1	3	0	1	0	1	3	4	3	2	3	2	3	3	2	3	0	3	3	2	1	3	2	1	3
247	0	1	1	2	3	3	1	3	1	1	4	1	1	1	3	0	3	1	3	2	1	1	1	2	1	2	2	2	1	2	4	2	1	1	1	1	1	1	1	3
248	1	3	4	2	1	2	3	1	3	1	2	3	1	1	1	1	4	1	1	1	3	2	0	2	2	2	3	2	2	1	2	2	2	2	3	1	2	2	2	1
249	1	0	2	3	1	1	1	3	2	2	1	1	1	0	3	3	3	2	3	2	0	0	2	2	1	1	1	3	1	1	2	1	1	1	3	3	3	2	1	1
250	1	2	2	1	1	1	2	3	3	3	3	2	1	0	4	3	3	1	3	1	2	2	3	1	2	1	2	2	2	2	3	2	2	1	3	1	3	2	2	3
251	2	2	1	2	1	0	2	1	1	1	3	1	1	0	3	2	3	2	3	1	2	2	1	3	3	1	4	3	3	1	2	2	2	0	3	2	3	1	2	1
252	0	1	1	2	0	2	2	2	2	2	1	1	1	2	2	2	3	2	2	2	1	2	1	2	1	2	3	0	1	2	2	2	1	1	2	2	2	1	2	4
254	2	1	1	1	1	2	1	2	0	3	1	1	0	1	2	2	2	1	2	1	0	0	1	4	0	2	2	2	1	1	2	0	0	2	1	1	1	1	1	2
255	1	3	1	3	3	3	1	1	1	3	1	3	1	2	1	3	2	1	1	3	2	2	3	1	3	2	2	1	2	1	1	1	3	1	3	3	2	2	3	1
258	1	1	2	2	3	0	2	0	0	1	1	1	2	0	1	2	1	4	4	2	2	3	3	2	3	2	2	3	3	2	2	2	1	3	2	1	2	3	2	1
263	1	2	1	3	0	1	2	2	1	0	0	0	4	0	4	1	4	3	2	2	1	1	0	1	1	0	1	3	0	0	0	0	0	0	1	0	4	3	0	4
265	3	1	0	1	1	3	2	2	2	0	3	1	3	1	3	1	3	1	2	1	3	2	0	2	2	2	2	2	2	1	2	2	2	2	3	1	2	2	2	1
266	0	1	0	4	0	2	2	0	0	0	2	0	2	0	1	0	2	1	0	4	0	0	0	2	0	2	2	2	0	0	2	1	2	1	2	1	2	2	1	3
269	3	2	1	4	3	2	4	3	2	2	2	2	1	1	1	2	3	1	3	2	2	1	2	3	2	1	3	1	3	1	2	0	3	2	3	1	0	0	2	1
520	0	1	0	2	1	3	1	2	2	1	1	2	3	2	3	1	3	2	3	3	2	2	1	1	2	1	1	2	2	1	2	3	2	1	2	2	3	3	2	1
521	1	1	0	3	1	3	2	3	3	3	1	0	0	0	2	1	2	1	1	1	0	2	3	0	4	0	3	2	3	2	3	2	4	3	2	1	2	1	3	2
522	2	3	2	2	3	2	2	2	2	3	2	2	2	1	3	3	2	1	2	2	1	3	2	1	3	2	2	2	3	2	2	1	2	2	2	2	3	2	2	2
523	1	1	1	0	0	2	3	1	3	2	0	0	0	0	3	2	2	1	3	2	2	1	1	0	2	2	4	2	2	1	2	0	2	1	3	1	3	1	2	2
524	2	3	0	1	1	1	1	3	1	1	2	1	2	0	3	2	3	2	3	2	1	1	1	1	1	1	1	2	2	2	3	1	3	4	3	2	3	2	3	2
527	1	1	0	2	0	2	0	2	1	3	1	1	2	1	2	2	2	2	1	1	0	0	0	2	0	2	0	1	0	2	2	1	1	0	3	2	3	2	1	1
531	1	1	1	2	0	3	2	2	1	2	1	2	1	3	1	2	2	2	1	1	1	2	1	2	1	3	1	3	1	2	2	2	1	3	1	3	3	2	1	2
532	0	1	0	2	0	2	0	0	1	1	3	2	1	3	2	3	3	1	0	1	1	0	0	0	1	1	1	3	1	1	1	2	1	1	2	1	3	0	2	1
533	0	1	1	2	0	1	1	1	1	1	2	1	2	1	2	2	3	1	2	1	0	1	1	2	1	2	3	1	2	1	1	1	3	1	2	2	3	1	2	2
534	3	2	1	0	2	1	3	1	3	0	2	2	3	1	4	1	3	1	3	3	1	3	2	3	2	3	2	3	2	1	2	3	2	3	2	1	2	2	2	2
536	1	2	2	2	1	3	3	3	1	2	2	1	1	1	2	1	2	1	0	3	1	1	1	2	1	3	2	3	1	2	3	1	1	1	3	2	3	1	0	1
539	2	2	1	1	2	3	2	2	3	1	2	3	0	1	3	3	2	2	2	2	2	2	1	1	2	3	3	2	2	1	1	2	1	3	2	2	2	2	3	1
541	1	1	0	1	1	2	0	1	2	1	1	1	1	0	2	3	3	1	4	3	1	2	1	1	1	1	1	2	2	1	1	1	2	3	3	3	3	3	3	3
542	3	3	1	2	1	2	1	2	3	2	3	1	3	0	4	3	4	0	4	0	2	2	2	1	2	2	2	2	2	2	3	2	2	2	4	2	4	2	4	1
543	0	1	0	1	0	4	2	3	3	1	2	1	2	3	3	1	1	2	2	3	1	1	1	1	1	3	3	3	3	1	2	1	2	3	2	3	2	2	2	3
544	4	3	1	2	4	2	2	3	3	3	2	3	1	2	3	3	4	3	3	2	3	3	3	1	3	1	3	3	2	3	2	3	3	1	2	3	3	2	3	2
546	0	0	1	1	1	0	0	1	0	1	1	2	1	0	3	1	0	1	1	0	0	1	0	0	1	1	1	2	1	2	1	1	0	0	2	1	2	1	1	0
547	1	2	1	2	1	1	3	3	1	1	2	1	1	3	1	1	1	3	3	3	1	1	0	3	1	3	3	3	3	1	3	1	1	2	2	2	2	2	2	2
548	1	2	3	1	1	1	2	3	3	2	1	2	1	1	3	3	3	2	2	3	2	2	2	1	2	3	3	2	2	2	2	2	1	1	3	2	3	2	3	3
549	1	1	1	1	1	1	1	3	1	1	1	1	0	0	3	3	3	3	3	3	3	3	1	0	2	2	4	3	2	1	1	3	1	1	4	3	4	3	4	0
550	1	3	1	1	2	3	1	4	1	3	1	0	2	3	4	3	3	1	1	3	1	4	3	2	1	4	1	3	1	2	1	2	4	3	3	3	3	3	0	4
551	0	1	0	1	1	0	0	1	0	1	1	0	2	0	2	1	1	0	1	0	1	0	0	1	1	0	2	1	1	1	0	1	2	0	2	1	1	1	2	3
552	0	1	0	1	0	1	0	1	1	2	1	0	1	0	1	1	1	1	1	0	0	1	1	1	0	0	0	1	0	1	0	1	0	0	0	1	2	1	0	0
553	1	2	4	1	3	2	2	4	2	4	2	1	4	0	3	4	4	3	3	3	1	2	4	1	3	2	1	3	3	4	1	2	1	2	2	2	3	0	3	2
554	0	1	0	1	0	2	1	1	1	1	2	0	1	0	0	1	2	2	2	1	1	1	0	2	0	2	0	1	0	1	2	1	1	1	1	1	1	1	1	3
556	0	1	0	0	0	1	0	1	0	1	0	1	0	0	3	1	3	3	2	3	0	0	1	1	0	3	1	1	0	2	1	1	2	1	3	1	3	2	2	2
557	2	1	1	0	1	1	1	2	2	1	1	1	1	1	1	2	2	2	2	1	2	2	1	2	1	0	1	1	1	1	1	0	0	0	1	1	4	0	3	0
558	1	2	2	1	2	1	2	2	1	2	2	1	2	1	2	2	3	3	2	2	2	2	3	1	2	1	2	3	2	3	2	2	2	2	2	3	3	3	2	3
559	2	3	3	1	1	3	0	3	3	3	1	2	1	1	2	1	4	3	1	1	1	2	3	2	1	3	1	3	2	3	1	2	1	1	1	3	3	3	3	2
560	4	3	3	1	4	0	3	4	3	1	3	4	2	0	4	3	4	2	2	3	3	3	4	0	4	0	1	0	3	0	2	1	4	0	3	0	3	2	3	3
561	1	2	0	0	0	1	1	1	1	1	1	2	0	1	2	1	2	2	2	3	1	1	0	1	0	1	0	1	1	2	3	1	1	1	1	1	3	1	1	1
562	3	3	0	2	1	1	1	1	1	1	3	1	3	1	1	1	4	3	1	1	1	3	0	2	1	1	1	3	3	1	3	1	1	1	3	3	3	3	1	2
566	3	3	1	2	3	3	2	2	2	2	1	2	0	2	3	3	3	3	3	3	4	4	2	2	4	4	4	3	4	2	2	3	2	4	3	1	4	4	4	4
569	3	3	3	2	3	3	1	3	3	3	3	1	3	1	3	3	3	2	3	2	3	3	3	1	3	3	3	3	3	3	2	1	3	1	2	3	2	2	1	2
571	0	1	1	0	0	0	0	1	0	2	3	0	0	0	3	0	2	1	0	0	0	1	0	0	0	0	0	0	3	1	0	0	0	0	2	0	4	2	0	0
572	1	2	0	0	1	0	1	1	1	1	0	4	1	0	1	3	4	1	0	0	0	1	0	0	1	0	1	1	0	0	0	3	1	0	0	3	0	0	2	3
573	0	0	0	3	0	2	0	1	0	0	0	1	0	3	4	1	2	2	2	3	1	0	0	4	0	3	0	3	0	0	0	0	0	1	3	3	2	2	1	3
574	2	2	2	0	2	1	2	2	2	2	3	1	0	1	2	3	1	2	3	3	2	2	1	1	2	1	3	2	2	1	1	1	3	2	3	1	3	1	3	2
577	0	2	1	1	0	2	1	1	0	2	1	2	1	0	2	3	3	2	1	2	1	1	1	2	1	1	2	2	2	2	1	2	1	1	3	2	2	3	2	1
578	3	2	1	0	0	1	2	4	0	1	4	2	2	0	4	1	2	2	0	2	1	1	0	1	1	2	1	2	0	1	2	0	2	1	3	2	2	2	1	2
579	1	0	1	1	0	1	1	1	2	1	2	1	1	1	3	2	1	1	2	3	1	1	0	1	0	2	1	3	0	1	1	2	0	1	1	1	1	2	0	1
582	1	1	1	2	1	1	2	3	1	2	1	1	1	1	1	1	3	1	2	1	0	0	1	2	0	3	1	3	1	3	1	2	3	1	3	2	3	1	2	1
583	2	2	2	2	1	3	3	3	1	2	3	2	1	1	3	2	3	3	3	2	2	2	3	1	2	3	3	3	3	3	3	1	2	3	4	2	4	3	2	2
584	3	3	0	3	3	4	3	4	2	2	2	2	3	3	4	3	3	2	2	2	2	2	1	1	2	3	2	1	3	1	2	2	2	3	3	2	3	1	2	3
586	3	3	2	1	3	2	3	2	0	3	2	3	0	1	0	3	4	0	3	2	1	3	1	2	1	2	1	3	0	3	3	0	0	0	0	1	3	1	3	1
587	3	2	2	2	2	1	3	3	1	3	1	3	1	0	2	3	3	2	3	3	1	1	1	3	1	0	1	1	1	1	1	1	1	0	1	1	1	1	1	0
588	1	2	1	2	3	3	1	4	4	2	1	1	1	3	4	3	4	3	4	3	1	1	0	0	0	1	0	3	0	1	2	0	0	1	2	1	4	1	2	1
589	1	1	2	2	1	3	2	3	3	3	3	1	2	2	3	2	3	2	2	2	1	1	2	2	1	1	1	2	2	3	3	1	1	2	2	1	3	2	3	2
590	0	0	0	0	0	0	0	2	0	0	2	3	0	0	2	0	0	2	0	0	0	0	0	0	0	0	0	1	0	0	0	0	0	0	2	0	0	0	0	0
591	1	1	0	0	1	0	3	3	0	1	1	1	0	3	3	2	3	2	1	2	2	1	0	0	1	3	1	1	1	0	1	1	1	2	2	2	2	2	2	2
592	0	0	0	2	0	3	1	1	0	1	1	1	0	0	3	1	1	1	1	0	0	0	0	1	1	1	2	1	0	2	0	2	0	0	2	2	0	2	0	1
593	2	2	1	1	2	3	2	2	1	1	3	2	2	1	2	3	2	3	2	2	1	1	1	2	1	2	1	1	0	1	1	2	1	1	1	1	2	2	2	1
594	2	3	3	3	3	3	2	3	3	3	2	2	3	2	3	3	3	1	3	1	1	1	3	3	3	3	3	3	3	3	3	3	1	3	3	1	4	3	4	3
595	2	3	1	2	1	4	2	1	0	3	3	1	0	3	3	3	3	1	0	1	1	1	1	2	1	4	3	1	0	3	3	1	0	3	1	2	3	1	1	1
596	2	2	0	0	1	2	1	2	3	2	3	1	1	1	2	2	4	1	4	2	1	1	1	1	1	2	1	2	3	2	2	3	3	1	0	2	3	2	3	2
600	1	1	0	1	1	2	2	3	1	2	1	2	1	0	1	1	3	1	1	1	1	1	0	2	0	2	1	1	1	1	1	1	0	0	2	1	2	1	0	1
602	3	4	2	1	2	2	2	2	2	3	2	2	1	2	3	1	2	3	2	3	3	3	3	1	2	2	3	2	3	3	2	1	2	3	3	3	2	3	1	3
603	1	1	0	0	1	3	3	0	0	1	0	0	1	1	3	1	2	1	1	1	1	1	0	0	0	2	1	3	1	2	2	1	2	2	2	1	1	1	1	3
604	3	3	1	2	3	3	3	2	3	2	1	2	2	3	2	3	3	3	2	3	2	3	2	1	2	2	2	3	2	2	1	3	2	3	1	3	3	2	3	2
605	2	2	1	2	3	1	1	2	1	1	1	1	1	1	1	2	1	1	2	1	1	2	0	2	1	3	1	2	2	1	2	1	1	1	2	1	3	2	2	1
606	2	2	1	0	0	3	3	3	3	2	1	3	3	1	3	2	3	1	2	2	1	1	0	1	1	1	1	1	3	3	3	1	1	1	3	1	3	1	3	1
607	0	1	0	2	3	1	2	2	2	1	2	1	2	1	2	1	2	1	2	2	2	3	2	2	3	2	1	2	3	2	3	1	2	2	1	2	1	2	2	2
609	0	1	0	1	0	1	1	1	1	1	1	0	1	0	3	1	2	1	1	1	0	1	0	1	0	0	0	0	1	0	1	0	1	0	3	1	3	1	0	1
610	2	2	1	1	1	2	3	2	3	2	2	1	1	0	2	1	2	2	1	2	2	2	1	1	3	1	3	3	3	2	2	2	1	0	3	3	3	2	2	2
611	3	2	2	1	2	2	1	3	3	3	1	2	1	1	3	3	3	3	3	3	1	3	3	1	3	2	2	3	1	2	2	2	1	1	3	2	2	1	2	2
612	3	3	0	1	4	1	1	2	2	1	2	1	4	0	4	3	4	3	3	2	3	3	0	1	4	0	3	2	1	1	4	2	2	0	3	3	4	2	3	1
613	3	3	2	1	2	1	3	3	3	1	3	3	3	0	4	3	2	3	3	2	1	1	0	1	1	1	1	1	1	0	2	1	1	0	3	0	1	1	3	0
614	2	2	1	1	1	3	2	3	1	2	0	1	1	1	2	1	3	1	1	1	1	1	0	1	0	3	0	1	1	2	0	1	0	4	1	1	3	1	3	1
615	1	1	2	0	0	1	1	1	0	2	2	1	1	1	1	1	4	1	1	3	1	1	2	0	1	1	1	0	2	2	2	1	1	0	2	1	4	1	2	3
616	2	3	0	2	0	4	1	2	1	2	2	2	0	2	2	2	3	2	2	2	0	2	0	2	0	2	1	1	1	2	2	2	1	2	3	1	4	2	1	2
619	1	1	0	2	1	1	1	1	1	1	1	1	0	1	2	1	3	2	1	1	0	1	1	1	1	0	1	1	1	2	1	1	2	1	3	1	3	1	2	2
620	1	1	0	0	1	0	1	2	0	2	2	1	0	0	1	2	2	1	1	0	0	1	0	1	2	0	0	2	1	2	2	2	1	0	2	3	2	1	2	0
624	3	3	2	0	2	2	2	3	4	3	2	3	2	1	3	3	4	3	3	2	1	1	1	2	1	3	2	2	1	2	2	2	2	1	2	2	3	2	2	2
625	3	2	1	1	1	2	3	3	2	1	1	1	1	1	3	3	3	2	3	2	2	2	0	0	1	2	3	1	2	1	2	1	2	0	2	1	3	1	2	1
626	1	1	2	1	3	3	3	1	3	2	3	3	3	2	3	3	3	3	3	3	1	1	0	1	1	3	0	1	3	1	3	3	3	2	3	1	4	3	3	3
627	1	2	0	3	1	2	2	2	2	1	1	2	1	2	2	2	2	2	2	2	1	1	0	2	2	3	1	2	2	2	1	2	1	0	2	2	2	1	1	2
630	2	2	0	3	3	1	1	3	3	2	1	1	2	1	3	3	4	2	4	1	1	1	1	2	1	3	3	3	3	1	3	2	3	2	4	3	4	2	4	1
631	3	3	3	0	2	3	1	3	1	3	2	2	3	1	2	2	4	2	3	2	1	1	3	1	2	2	2	1	2	2	1	2	3	1	2	2	4	1	3	1
632	1	1	0	1	2	4	2	3	1	1	1	0	0	1	1	3	2	0	3	3	3	2	1	3	2	1	3	3	3	2	0	2	0	1	3	1	4	1	3	1
633	2	3	1	1	3	1	2	1	1	2	1	2	1	1	3	1	3	1	3	2	1	1	1	0	1	2	2	1	1	2	3	1	3	1	3	1	3	1	2	1
634	1	0	1	0	1	3	1	2	2	2	1	2	1	3	3	2	4	1	3	1	1	1	0	1	1	3	2	2	2	2	1	2	2	3	2	3	3	1	3	2
636	2	2	1	3	1	2	3	3	4	2	2	1	3	1	3	3	4	3	3	3	4	4	1	2	2	1	3	2	3	2	3	2	3	1	3	2	3	3	3	2
637	3	3	2	1	2	2	2	3	3	2	2	2	3	2	3	3	4	1	4	2	3	3	3	2	3	2	2	3	3	2	2	2	2	3	3	2	3	1	4	1
638	1	2	1	1	2	3	1	3	2	2	1	1	1	3	2	3	3	1	3	2	2	3	1	2	0	1	1	1	1	1	0	0	2	1	2	1	2	1	1	1
639	3	3	2	2	2	3	2	3	3	2	3	3	2	1	3	3	2	3	2	2	1	3	2	2	1	3	2	2	2	2	2	1	2	2	3	2	1	2	2	2
640	2	2	3	1	4	4	3	2	3	3	3	3	2	3	3	4	3	3	3	3	2	2	0	1	1	2	3	3	3	3	3	0	3	2	2	3	3	2	3	3
641	1	1	2	1	1	1	1	1	3	3	4	2	3	0	1	1	4	1	3	2	2	1	2	2	3	1	2	2	2	2	3	2	3	2	2	2	3	2	2	2
642	1	0	0	2	1	3	1	1	2	0	1	1	1	1	1	1	2	1	2	2	1	1	0	1	0	1	2	0	1	1	2	1	2	2	1	3	1	1	0	3
643	4	3	1	0	4	0	2	0	1	2	3	2	1	0	3	3	4	1	3	3	3	3	1	2	1	0	1	3	0	0	3	3	0	0	3	3	1	0	1	4
644	3	4	2	0	1	3	2	3	4	2	3	3	1	3	4	3	4	3	4	1	3	3	2	0	2	4	2	3	4	3	2	2	2	3	4	1	3	2	4	0
645	2	2	0	2	2	2	2	2	2	1	2	1	1	2	0	3	2	2	2	2	2	2	1	2	3	3	2	2	1	3	2	3	1	3	3	3	3	3	2	2
646	0	2	0	0	1	1	2	2	1	4	1	0	0	0	3	2	3	2	1	1	0	0	0	1	0	3	1	1	1	2	2	1	0	0	3	3	3	2	2	1
647	3	3	3	1	2	2	1	2	3	2	1	2	3	2	3	3	3	2	3	2	1	1	0	0	0	1	1	1	0	1	1	1	1	1	1	1	1	1	1	3
648	1	3	1	0	1	4	2	2	0	4	1	1	0	3	2	2	1	2	1	2	1	0	1	0	0	3	0	1	1	3	0	0	0	0	3	2	3	1	0	3
650	1	1	0	2	1	3	1	1	3	2	1	2	1	0	3	2	3	2	1	2	1	1	1	1	1	1	1	3	2	1	2	1	1	1	2	3	4	2	2	2
651	2	2	1	1	2	0	1	0	0	2	0	1	0	0	3	2	3	3	2	0	2	2	2	1	2	0	2	1	2	3	0	0	0	0	1	3	4	1	3	1
652	0	0	0	2	0	3	1	3	1	1	1	3	1	1	2	3	2	1	1	3	1	1	2	1	4	3	3	1	1	1	1	3	1	3	2	3	1	2	3	1
653	1	2	0	0	1	3	3	2	2	2	2	1	1	1	3	2	3	2	3	2	2	1	1	0	2	2	3	2	2	1	2	1	2	2	2	2	3	2	3	2
654	0	3	1	0	1	2	1	1	1	1	2	2	1	1	1	1	1	1	2	3	1	1	0	1	1	2	1	3	1	1	1	1	1	2	1	3	1	1	1	2
655	0	0	0	2	0	3	0	1	0	1	0	0	0	0	1	0	3	1	0	1	0	0	0	2	0	1	1	1	0	0	0	0	0	0	2	0	3	2	0	1
656	0	0	0	2	0	1	0	0	0	1	1	2	0	0	3	1	0	1	1	1	0	0	0	2	0	3	1	2	1	1	1	3	1	1	2	2	1	1	1	1
657	0	1	0	1	1	0	0	1	2	1	0	1	0	0	3	2	4	2	2	2	2	2	1	1	1	0	1	2	2	1	1	1	1	0	3	1	3	1	1	3
658	0	0	0	1	0	1	1	1	2	0	2	0	0	0	2	0	3	1	2	0	0	0	0	1	2	2	2	1	0	0	0	1	3	1	2	1	2	0	2	0
660	2	3	3	2	2	0	3	3	2	2	1	2	0	0	1	3	1	1	3	3	2	3	3	2	2	0	1	2	1	2	0	3	0	1	1	2	3	1	3	3
661	0	0	0	1	1	4	1	3	0	4	3	0	3	3	3	3	2	2	0	1	1	1	0	1	0	3	0	0	0	1	2	2	0	0	0	1	3	0	2	0
664	1	3	0	0	1	2	1	3	0	2	0	2	1	2	4	2	3	2	2	2	1	1	0	1	2	1	0	1	0	1	0	0	1	1	3	1	3	1	3	1
666	0	0	0	0	0	3	1	3	1	2	2	1	3	0	2	1	3	2	2	3	0	1	2	1	0	1	0	1	0	2	1	1	2	1	2	0	1	1	1	1
667	1	2	0	1	1	0	1	3	2	1	0	2	0	0	1	1	3	1	1	0	0	1	1	1	1	1	3	2	1	1	2	1	1	0	1	2	3	1	3	3
668	1	3	0	1	0	1	0	3	1	2	1	0	0	0	3	0	4	0	0	1	3	3	0	1	1	0	1	2	2	3	3	1	1	0	2	0	4	1	1	3
669	2	1	3	0	2	0	0	4	1	2	3	1	2	0	2	4	1	3	3	3	2	1	0	1	1	0	1	1	0	1	2	1	0	0	3	2	1	1	2	2
670	1	1	2	1	1	3	1	3	2	2	2	2	2	1	2	3	3	3	2	3	1	1	1	1	1	1	1	2	1	2	0	2	0	0	2	2	3	2	1	2
673	0	0	0	1	0	1	0	1	0	0	0	1	0	1	3	2	3	1	3	2	0	1	0	3	0	1	0	1	0	1	0	4	0	0	3	1	3	1	1	1
674	2	3	0	2	1	3	3	3	1	0	0	1	1	2	2	3	3	3	2	2	1	1	0	2	1	1	1	1	0	1	1	1	1	1	1	2	2	2	1	2
676	2	2	0	1	1	2	2	1	3	2	2	2	1	1	3	1	3	3	2	1	1	1	1	1	2	1	2	1	1	1	0	2	3	1	3	1	3	2	1	1
677	2	2	2	1	2	3	3	2	3	2	2	3	2	3	3	2	3	2	1	2	2	2	2	1	2	4	2	2	2	2	3	3	3	3	3	2	3	2	1	2
681	4	4	2	0	3	3	4	3	1	2	3	3	0	3	1	3	3	0	3	3	1	1	2	0	1	3	3	1	1	2	3	3	3	3	1	3	4	1	3	3
682	2	2	0	2	1	2	1	2	1	2	1	2	1	1	3	2	2	2	1	2	1	1	0	1	1	2	1	2	2	2	2	3	1	1	2	2	2	2	1	2
683	2	2	1	2	2	3	2	2	3	1	2	1	3	2	3	1	4	1	3	1	1	3	2	2	1	3	2	2	1	1	3	2	3	1	2	1	3	1	2	1
684	0	0	0	0	1	0	0	2	0	2	0	1	0	0	2	2	2	2	0	0	1	1	0	0	0	0	2	0	0	1	0	0	1	0	3	1	1	1	0	0
685	2	2	2	0	2	2	3	2	3	2	3	3	2	2	4	2	3	2	3	2	1	1	1	1	2	2	1	2	2	2	2	2	1	1	2	1	4	2	3	1
686	1	1	1	0	1	3	1	2	2	2	2	1	1	1	2	2	3	3	2	2	2	2	1	1	1	3	2	2	1	2	3	1	1	2	1	2	1	2	1	3
689	0	0	0	2	0	3	1	3	0	1	0	1	0	0	1	1	1	2	0	1	0	0	0	3	0	1	0	1	0	1	0	0	0	0	0	0	1	0	0	1
690	2	2	0	0	2	3	2	3	4	3	1	3	4	2	3	3	4	3	4	1	2	2	0	3	1	2	1	2	1	2	1	2	1	2	2	2	3	1	2	1
691	1	2	1	2	1	2	3	3	2	2	1	0	1	0	3	1	3	1	1	1	1	0	0	2	1	1	1	1	0	1	1	3	1	1	1	2	3	1	2	1
694	3	3	0	2	1	1	1	2	3	1	0	1	0	1	3	2	4	2	0	1	0	0	0	1	0	0	0	0	0	2	1	0	1	0	0	1	0	0	0	0
695	1	2	2	1	1	4	1	3	3	2	2	1	2	3	2	1	3	2	3	3	1	1	1	1	1	3	2	2	1	2	2	1	1	2	1	1	3	2	2	3
696	3	1	2	1	3	2	3	3	2	2	3	3	2	2	3	2	3	2	3	2	3	3	2	1	2	2	2	3	2	2	3	2	2	2	3	2	3	2	2	2
697	4	2	1	2	1	3	1	2	2	2	1	1	2	1	2	2	3	2	2	2	0	1	1	2	0	3	1	2	1	2	2	3	3	2	1	3	3	2	1	1
698	1	1	1	1	1	2	1	1	1	0	1	1	1	1	2	1	3	2	1	1	1	3	0	0	0	1	0	1	1	0	0	0	0	0	3	1	3	1	1	4
700	3	3	1	1	2	2	1	2	2	2	1	2	2	3	1	2	3	1	2	1	2	3	1	3	1	4	2	2	2	2	2	2	1	3	2	2	3	2	3	1
701	3	3	0	0	1	4	4	3	3	1	3	3	3	4	4	4	4	3	3	4	3	3	0	1	3	4	4	3	1	0	0	2	3	1	1	2	3	1	2	2
703	3	3	2	0	4	3	4	3	3	3	3	3	3	3	3	3	3	3	3	3	0	0	0	0	0	0	2	0	1	0	1	1	1	1	1	1	3	1	3	1
705	2	2	2	1	2	1	2	2	2	2	1	2	1	2	2	2	3	2	2	2	2	2	2	1	2	0	2	2	2	3	2	2	2	1	2	2	2	2	2	2
712	4	3	2	2	4	4	2	4	3	3	3	3	3	3	4	2	4	3	4	2	3	3	2	0	1	4	3	4	3	3	2	3	2	2	4	3	3	3	3	3
713	0	2	0	1	0	0	0	1	0	0	1	1	0	0	3	2	3	1	0	2	1	1	0	2	0	0	1	1	1	1	2	1	1	0	2	2	2	2	1	1
714	3	3	0	2	1	3	2	1	3	0	1	2	2	2	3	3	2	3	3	1	1	2	0	0	1	3	0	1	0	4	2	2	1	4	2	1	1	3	2	1
716	1	0	1	1	1	1	0	2	1	1	0	1	1	0	3	1	2	3	2	2	1	1	1	1	1	1	1	2	1	2	1	1	1	1	3	2	2	2	3	2
718	4	4	4	0	4	2	4	2	4	4	4	4	3	2	4	4	4	4	4	3	2	2	2	2	2	0	1	0	1	2	3	0	2	0	2	2	2	0	0	4
719	1	1	0	2	0	4	1	3	2	2	2	1	1	0	4	4	1	4	2	3	0	4	0	2	1	4	0	0	0	0	2	2	1	0	2	1	2	1	0	3
720	2	2	0	2	2	1	1	3	1	2	2	2	1	0	2	2	3	2	2	1	0	0	0	2	0	1	1	1	0	0	2	2	1	1	0	1	3	1	2	1
721	1	1	0	1	2	2	1	1	2	2	1	1	1	1	2	2	2	2	1	3	2	1	1	1	1	2	1	3	1	3	1	1	1	1	3	3	3	2	1	2
724	3	3	0	2	3	3	1	2	3	2	2	2	1	2	3	2	1	2	3	1	2	2	0	4	1	3	1	2	2	1	2	2	1	3	3	2	3	2	2	2
725	2	2	2	1	2	3	3	2	3	2	1	3	1	1	4	2	3	3	1	2	1	1	0	1	0	1	1	1	1	2	0	2	1	0	3	1	3	2	1	2
726	2	2	2	2	1	2	2	1	2	1	2	2	1	1	2	2	2	3	2	1	1	1	2	2	1	3	1	3	1	3	2	1	1	1	3	1	3	3	3	1
728	3	3	1	2	2	2	1	2	4	2	3	3	2	2	3	3	1	0	2	1	2	1	2	3	2	2	1	1	1	1	1	2	2	2	3	1	3	2	2	2
731	2	1	0	1	3	4	3	2	1	0	2	0	0	2	2	2	3	1	2	1	0	0	0	0	0	2	1	2	1	0	1	0	1	2	1	3	2	2	3	1
747	0	1	0	3	1	1	1	1	1	1	2	2	0	0	2	0	1	2	2	2	3	2	1	2	2	2	3	2	1	1	1	2	1	1	2	2	4	2	2	2
778	2	3	2	2	1	2	2	1	3	3	2	3	3	1	2	2	1	3	0	2	0	0	1	2	1	2	1	3	1	2	1	1	1	1	2	1	1	3	0	2
998	3	3	2	1	1	3	2	3	2	3	1	2	1	2	2	3	1	3	3	2	2	1	2	2	2	3	2	3	2	3	1	2	3	2	2	2	2	2	2	2
1190	2	1	1	1	2	1	3	1	1	2	3	2	2	1	3	1	3	1	3	1	1	1	1	1	1	0	2	2	1	1	1	1	0	0	1	1	3	2	2	1
1191	1	1	0	2	0	3	3	2	1	1	0	1	1	2	1	2	2	2	2	2	1	0	0	2	0	1	3	2	1	2	1	0	0	1	4	2	3	2	3	1
1192	0	1	0	3	0	1	0	1	1	1	0	2	0	1	2	0	2	2	0	0	0	4	0	3	0	0	0	1	0	1	0	0	0	0	3	0	3	2	1	0
1194	3	3	1	1	2	4	3	3	1	2	1	2	1	3	4	3	3	2	3	2	3	3	2	0	1	4	3	3	2	2	1	3	0	2	4	3	3	3	3	3
1195	1	1	0	1	3	1	1	2	1	0	1	3	0	0	2	2	4	1	3	1	1	3	0	0	1	3	1	3	1	0	1	1	0	1	0	0	4	1	3	1
1196	1	1	0	3	1	1	1	1	1	2	1	3	2	2	2	2	2	2	2	2	0	1	0	2	1	2	0	0	0	1	0	2	2	1	2	0	3	2	2	0
1197	2	1	2	2	2	2	2	2	1	2	2	2	2	3	2	2	3	2	3	1	2	2	1	1	1	3	1	1	1	1	2	2	1	2	2	1	3	2	3	3
1198	1	2	1	2	2	2	2	3	1	1	2	2	2	3	3	2	1	2	0	3	1	1	0	1	2	3	4	4	3	3	2	3	3	3	4	3	3	4	4	3
1204	2	2	3	0	1	1	2	3	2	2	2	2	2	1	3	2	3	2	2	2	2	2	1	0	2	4	3	2	2	1	3	1	2	3	3	2	3	2	2	2
1205	0	1	1	1	1	2	1	1	2	1	3	1	1	0	3	2	3	1	2	1	1	1	2	1	1	2	2	1	1	2	3	1	1	0	3	2	2	1	0	0
1206	1	1	1	2	3	0	2	2	3	1	3	1	3	0	3	2	3	3	2	1	2	2	1	2	2	0	1	2	3	2	2	1	3	1	3	1	3	2	3	2
1214	2	3	1	2	1	1	3	3	2	2	1	2	1	1	3	3	3	1	3	1	1	2	1	1	1	1	3	1	1	2	2	1	1	1	4	1	4	3	3	2
1215	1	0	2	1	1	1	1	1	0	2	2	1	1	1	1	3	0	2	1	1	0	0	1	2	0	1	4	2	1	1	2	0	0	0	2	2	0	2	2	2
1216	3	3	0	0	3	3	3	0	3	1	1	2	1	3	3	3	3	4	2	1	3	4	1	0	2	3	1	4	3	2	3	3	0	3	3	2	4	2	3	2
1217	1	3	1	2	3	0	2	2	3	4	2	1	2	0	3	2	3	4	2	2	2	3	2	3	3	0	2	3	2	2	2	2	1	0	3	3	2	4	1	2
1218	1	2	1	1	1	3	2	2	1	2	1	3	1	1	3	2	2	2	2	2	2	2	0	2	1	3	2	2	2	2	2	2	1	2	3	2	2	2	2	2
1219	0	4	0	4	0	4	0	2	0	1	0	0	0	1	1	1	1	1	0	4	0	0	0	3	0	3	0	1	0	2	2	1	0	1	2	2	3	1	1	1
1228	1	3	0	2	2	3	2	2	1	1	1	1	2	3	2	3	2	3	1	3	1	3	0	1	1	3	2	2	1	3	1	2	3	4	1	3	1	2	3	2
1230	3	3	3	0	3	2	2	3	2	2	2	3	2	1	3	3	4	3	4	3	2	2	2	1	1	2	1	3	3	3	1	2	2	0	4	3	3	3	4	2
1235	1	1	0	1	0	3	1	1	3	2	3	2	0	0	3	1	3	3	3	1	2	1	1	0	0	3	0	3	2	3	2	2	0	0	3	1	3	1	3	1
1244	1	1	0	0	2	3	1	3	1	2	3	1	2	3	2	2	2	2	2	3	1	1	0	0	1	1	2	3	2	0	3	1	0	2	3	3	3	4	2	3
1249	1	1	0	1	1	4	1	3	1	1	1	0	1	0	1	1	3	1	1	3	0	1	0	2	1	0	1	2	3	1	1	1	1	1	1	1	1	3	2	1
1251	0	2	0	0	0	2	2	2	2	2	2	2	2	0	0	2	3	1	2	1	0	0	0	0	0	4	2	2	2	0	0	2	2	2	3	0	4	2	3	1
1253	1	3	1	2	2	2	2	3	2	3	1	2	2	2	2	2	2	2	2	2	2	2	2	2	2	2	2	2	1	2	2	3	2	1	2	2	2	2	2	2
1256	1	1	1	0	1	2	1	2	3	1	2	1	1	1	3	2	2	2	1	2	1	1	1	0	1	1	1	3	1	1	3	1	0	1	3	2	3	1	1	2
1257	1	2	0	1	1	3	1	1	1	1	0	1	1	1	2	3	1	2	1	1	1	1	0	1	0	0	0	1	2	0	0	1	0	1	2	2	2	2	3	4
1263	2	2	3	2	2	2	2	3	2	3	1	3	1	3	2	2	4	1	2	2	0	1	0	2	1	1	2	2	1	2	2	1	1	1	1	1	0	0	0	2
1266	1	2	1	1	2	0	0	4	3	1	2	1	0	0	2	3	4	4	3	1	1	2	1	1	1	0	0	4	3	1	2	1	1	0	3	3	4	4	2	1
1267	0	1	4	1	0	1	1	1	1	1	2	1	1	1	1	1	1	1	1	1	0	0	0	2	0	1	0	1	0	1	1	2	1	0	0	1	2	1	0	0
1271	2	2	0	2	2	4	2	2	3	1	0	1	2	1	2	2	3	1	1	3	1	1	0	1	1	3	1	2	1	1	2	1	1	0	3	2	2	3	1	1
1272	2	1	0	0	1	1	2	1	2	1	2	1	2	2	2	2	2	1	3	2	1	0	0	0	1	1	0	2	1	2	0	2	2	1	2	2	2	1	2	1
1274	3	3	2	0	3	1	3	1	3	2	3	2	2	1	3	1	4	0	4	0	1	1	0	0	3	0	1	0	1	3	3	3	1	0	3	0	4	0	4	0
1284	2	3	2	1	2	3	1	1	2	2	1	2	4	3	2	3	2	1	2	2	2	3	2	1	2	2	1	1	2	2	3	3	2	1	3	3	3	2	2	1
1289	1	1	0	2	0	2	0	2	0	1	2	0	0	1	4	1	0	2	0	0	2	2	0	1	1	4	0	2	1	2	1	1	0	1	2	3	2	1	2	0
1290	1	2	1	2	1	3	2	3	2	2	2	1	2	3	2	3	3	2	3	2	1	2	1	2	2	3	2	3	3	2	3	2	3	2	3	2	3	3	3	2
1292	1	3	1	3	0	1	2	3	1	2	2	2	1	2	2	2	2	2	3	2	2	2	2	0	1	3	3	3	2	1	2	1	1	3	2	1	1	1	2	3
1293	2	3	3	0	2	3	3	3	3	4	1	2	2	2	4	1	4	1	3	2	1	1	3	0	1	3	3	2	2	4	0	0	0	1	4	3	3	4	1	3
1295	1	3	1	3	2	0	2	1	1	2	2	2	3	1	3	2	2	1	2	2	3	2	0	1	2	0	2	2	1	2	2	0	3	0	0	2	4	2	3	0
1296	1	0	0	0	0	3	1	3	0	1	0	1	0	1	0	1	1	1	0	3	0	1	0	1	0	2	1	3	0	1	0	0	0	2	0	0	0	0	1	3
1299	2	0	0	1	2	1	3	2	3	1	1	1	1	1	2	1	3	1	1	1	2	2	0	1	2	2	2	3	1	0	1	2	1	3	2	2	4	1	2	1
1301	2	2	1	1	1	1	1	3	1	3	2	2	1	1	4	3	3	3	3	3	2	3	3	1	2	1	1	3	2	3	1	1	0	0	3	3	3	2	2	0
1302	1	2	1	3	2	3	3	3	3	1	3	1	1	1	3	3	3	3	3	3	2	1	1	0	1	1	2	3	2	0	3	0	0	4	3	4	3	3	1	3
1303	0	1	0	1	1	4	0	0	2	1	1	2	3	2	3	3	3	2	1	1	0	1	0	2	0	3	1	2	0	2	1	2	1	0	4	1	1	2	1	2
1305	2	2	3	1	2	3	2	2	3	0	2	1	3	1	2	2	4	2	1	3	1	1	0	0	1	0	2	1	2	1	1	1	1	0	4	1	4	1	2	2
1306	1	1	0	2	1	1	1	1	1	1	1	1	2	1	3	1	2	2	3	1	1	1	0	2	1	0	1	2	2	1	1	1	2	0	3	1	2	2	2	1
1308	0	2	1	0	2	0	2	2	2	2	1	2	3	1	2	2	3	2	1	3	0	2	3	0	2	0	1	2	3	2	3	2	3	0	2	2	4	2	3	2
1310	0	2	2	4	2	3	2	3	2	4	1	4	1	2	1	4	1	3	1	3	1	3	0	3	1	2	1	3	0	2	1	3	1	2	2	2	2	2	1	2
1311	3	3	0	1	2	3	2	2	2	0	2	1	0	2	3	2	1	2	1	2	1	1	0	1	1	4	2	3	2	1	1	1	0	3	3	2	3	2	2	2
1314	1	3	1	2	2	3	1	2	2	3	1	1	3	3	3	2	2	1	1	1	3	3	1	2	2	3	2	3	2	2	1	1	1	1	3	2	1	1	3	3
1319	0	0	0	1	0	0	0	1	0	0	2	0	0	0	1	0	2	1	0	0	0	0	0	1	0	1	0	0	0	0	3	0	0	0	0	1	2	1	2	0
1321	3	3	0	0	3	0	2	3	0	2	4	0	0	0	4	2	0	3	0	1	0	1	0	2	0	0	1	2	0	2	0	0	0	0	4	0	2	3	2	1
1323	0	1	0	3	1	3	3	3	0	2	2	0	1	1	2	3	3	3	2	1	0	1	2	4	1	3	3	2	1	2	3	1	2	1	2	2	2	1	1	3
1324	1	0	0	2	0	1	0	2	2	1	2	0	1	0	4	2	2	2	2	2	1	0	0	1	1	3	0	2	1	1	1	0	0	0	4	3	2	2	2	2
1325	1	1	0	1	1	1	2	3	1	2	2	1	1	1	3	2	1	2	2	1	1	1	1	1	0	2	0	2	2	2	1	1	0	1	3	2	2	1	3	3
1326	0	1	0	2	1	1	2	3	1	2	2	1	1	1	3	2	3	2	3	2	1	1	0	2	1	1	2	3	3	1	1	1	1	2	3	2	3	2	2	2
1327	2	2	1	0	2	2	2	3	2	1	3	2	1	2	3	2	2	1	2	3	1	3	0	1	1	2	2	1	1	1	2	2	1	1	2	2	3	2	2	2
1329	1	2	1	3	2	3	1	1	3	1	4	2	2	2	2	3	2	2	2	2	1	1	1	1	0	2	2	2	2	2	1	2	1	1	3	2	0	2	2	2
1330	1	1	2	2	1	2	0	1	2	2	0	3	0	2	4	2	1	3	2	2	2	3	1	1	3	1	4	4	2	4	0	2	0	1	4	3	3	3	1	2
1331	1	1	2	2	1	3	2	1	1	2	1	2	0	2	4	2	3	2	2	1	1	1	0	0	0	3	0	3	0	3	3	2	0	0	2	3	2	2	1	2
1332	0	1	0	2	0	3	1	3	1	1	1	2	1	1	1	3	2	2	0	4	1	0	0	2	1	3	1	3	1	3	1	4	1	0	1	3	2	2	2	3
1333	0	3	0	3	0	2	2	3	0	4	2	4	0	2	2	2	0	2	2	3	0	0	1	2	0	3	1	3	2	1	1	2	3	0	2	4	2	3	3	3
1342	1	1	2	2	4	0	1	2	2	1	2	3	3	0	1	1	4	2	3	2	1	1	2	1	0	0	1	3	2	1	3	1	3	0	3	1	4	3	3	1
1351	0	0	0	1	0	0	2	1	0	1	1	0	1	0	0	0	2	1	1	1	0	0	0	1	0	1	2	1	0	0	1	0	4	0	1	0	1	0	1	2
1352	2	2	2	2	2	2	2	2	3	2	1	1	1	1	3	1	1	1	1	3	1	1	2	3	1	2	1	3	1	2	1	1	3	2	3	3	3	1	1	1
1354	1	1	1	3	1	2	1	1	1	1	1	1	1	1	2	1	2	2	1	1	0	1	1	3	1	3	1	2	1	1	1	1	1	1	1	2	3	2	2	1
1356	1	1	0	1	0	0	2	1	0	0	2	0	0	0	1	1	1	0	0	4	0	1	0	0	1	0	3	1	0	1	2	0	0	0	0	1	0	1	1	4
1363	0	0	2	3	1	1	2	2	2	2	2	2	2	0	1	1	2	2	2	2	0	0	0	2	1	2	1	2	0	1	3	2	1	2	1	2	3	0	1	2
1364	3	3	1	1	2	3	2	1	3	3	3	1	2	1	2	1	3	1	2	1	3	1	3	1	1	1	3	1	1	4	2	2	1	1	2	2	3	1	2	2
1365	2	1	4	2	1	4	1	4	0	4	0	4	0	4	0	4	4	1	4	4	1	1	1	4	0	2	0	2	0	2	2	2	0	1	2	4	4	1	4	1
1369	1	1	1	2	1	2	1	3	1	2	2	2	1	3	1	3	2	2	2	3	0	3	1	1	1	2	1	3	1	2	2	1	0	1	2	2	2	2	2	2
1370	1	1	0	2	2	0	2	1	1	1	2	1	2	0	2	3	2	1	2	0	1	1	0	2	1	2	0	2	1	1	2	2	1	0	2	0	1	2	1	2
1371	1	2	2	2	1	1	1	1	1	2	0	2	0	2	2	2	3	2	3	2	3	3	0	1	1	1	1	3	1	3	1	1	0	1	1	1	3	1	3	3
1372	0	0	1	0	2	4	2	3	2	1	2	2	3	2	2	0	2	1	2	3	1	1	0	0	4	4	1	4	4	4	1	0	2	4	4	0	0	2	3	4
1374	3	3	1	2	2	2	2	3	1	0	3	2	2	1	4	1	4	1	4	1	1	1	0	0	2	1	3	1	3	1	4	1	3	1	4	1	3	1	3	3
1375	1	0	0	2	3	1	2	2	2	2	2	3	1	3	3	2	2	2	2	2	0	0	0	1	0	1	2	3	3	1	0	2	0	2	4	2	2	2	2	2
1381	0	3	1	1	0	3	0	3	0	3	1	1	0	1	3	1	3	3	3	1	0	1	3	3	0	3	0	3	3	3	3	1	3	1	3	1	3	1	0	1
1387	2	2	1	1	2	2	2	2	2	2	2	1	1	1	3	2	3	2	2	1	0	2	0	1	1	1	2	2	1	2	1	3	1	1	3	3	2	1	2	2
1395	2	2	2	1	1	2	1	3	1	2	2	2	1	1	2	2	3	2	3	2	1	2	1	3	1	2	1	2	2	3	1	1	1	1	2	2	3	2	2	2
1397	2	2	1	3	1	2	3	2	4	2	1	3	2	1	3	2	3	0	2	1	0	2	1	2	0	2	1	3	4	2	1	2	0	1	4	3	4	0	4	0
1398	1	2	0	3	1	3	2	1	2	2	1	1	0	0	2	3	3	3	1	2	2	1	1	2	1	2	1	3	3	2	0	2	0	1	4	1	3	2	1	3
1402	0	2	1	0	2	2	2	0	1	1	1	2	1	2	2	2	2	1	2	2	1	1	0	1	1	0	1	1	0	0	0	1	2	1	1	3	2	1	2	3
1407	3	2	3	0	2	2	4	1	3	1	3	2	2	2	4	2	2	0	3	1	2	3	2	0	2	1	1	2	3	2	2	1	3	1	4	3	4	3	3	1
1408	2	1	2	1	2	0	2	1	1	2	3	2	2	1	1	2	0	1	2	2	1	2	1	0	2	2	0	2	1	2	2	2	2	2	2	2	1	3	2	1
1409	1	2	0	1	1	2	0	2	1	3	0	1	0	1	4	3	3	3	3	2	1	2	1	2	0	1	0	3	2	2	1	2	0	0	3	3	2	2	2	1
1410	0	0	1	2	1	2	1	2	2	1	0	1	0	1	2	1	1	1	0	1	0	0	1	1	0	2	1	0	2	3	1	0	0	1	3	1	0	1	0	1
1411	1	1	0	1	2	2	1	2	1	3	3	2	1	2	2	3	2	2	1	1	1	0	0	1	2	3	2	1	2	2	1	2	3	0	2	2	1	3	0	2
1412	3	3	3	2	1	3	3	2	2	2	2	2	1	3	2	1	1	2	2	2	2	2	1	1	2	3	3	1	3	3	3	0	0	2	3	1	2	1	1	2
1415	0	0	0	3	0	2	1	1	0	0	0	0	0	0	1	2	2	1	1	1	0	1	0	1	0	3	0	2	0	0	0	0	0	0	0	0	2	1	1	1
1613	0	1	0	2	0	3	0	2	1	2	0	1	0	3	2	1	3	2	0	2	1	0	3	4	0	2	0	0	0	2	1	0	0	0	0	0	2	2	1	1
1614	2	3	0	2	0	3	1	1	0	2	0	1	0	3	2	2	0	1	0	3	2	2	0	2	2	3	3	3	2	1	1	2	0	1	4	4	0	2	3	4
1615	0	1	0	2	0	1	1	1	1	2	0	1	0	1	1	2	2	2	0	2	0	1	0	1	1	1	0	3	1	3	2	1	0	0	3	1	2	2	0	1
1616	3	3	3	2	3	3	3	3	3	2	2	2	2	3	1	1	3	2	3	2	3	3	2	2	3	4	3	3	3	3	2	2	2	2	2	2	4	2	3	2
1617	0	1	0	1	0	3	1	2	1	1	1	2	0	0	1	1	2	1	0	1	1	1	0	0	0	1	1	2	1	1	2	3	1	0	2	1	3	2	1	4
1618	1	2	1	1	2	2	2	2	2	2	1	2	2	2	2	2	3	2	3	1	0	3	0	3	0	1	1	2	1	2	1	3	1	0	3	2	3	1	1	1
1620	3	2	2	2	3	2	2	1	3	3	1	2	0	2	2	2	3	2	1	2	0	3	0	0	3	3	1	3	3	2	3	3	0	0	3	1	3	3	3	2
1621	1	1	0	2	1	4	2	1	1	1	1	2	1	2	3	2	3	1	2	2	0	0	0	3	0	1	0	1	0	0	0	2	0	0	2	2	1	2	0	0
1624	1	1	0	2	1	1	3	2	2	1	3	2	1	1	2	1	3	2	3	2	1	1	0	3	1	2	3	2	2	1	3	1	1	2	3	2	3	2	2	3
1626	1	0	1	3	2	1	1	1	1	1	1	2	1	2	2	2	2	2	3	1	1	1	0	1	1	0	1	1	1	2	2	1	1	1	1	1	1	1	1	1
1628	1	1	1	0	1	1	1	1	2	1	3	0	2	1	2	1	4	1	2	3	2	2	3	1	1	3	1	2	0	2	3	1	0	1	3	2	3	1	2	3
1634	1	2	3	2	1	3	0	3	1	3	1	3	1	0	1	4	1	4	1	2	1	4	2	3	1	2	1	1	1	4	1	4	1	3	1	4	3	3	2	2
1638	3	3	3	1	3	1	1	3	3	3	2	1	1	2	2	2	2	2	2	1	1	1	2	1	1	3	1	2	3	3	2	3	3	0	3	3	2	1	1	2
1639	0	0	0	1	0	0	0	0	0	1	0	0	0	0	2	0	0	1	0	0	0	0	0	0	0	0	0	0	0	2	0	0	0	0	2	1	0	0	0	0
1640	1	2	1	1	1	4	1	2	3	2	3	2	1	3	3	1	3	3	3	2	1	2	0	3	2	1	3	2	1	0	1	1	0	2	4	1	3	3	3	2
1641	1	0	0	2	1	1	2	3	2	1	2	1	0	1	2	1	0	2	3	2	2	2	1	1	0	2	3	2	3	2	3	1	1	0	2	2	3	2	3	2
1642	2	1	0	2	1	2	2	3	1	2	0	3	0	0	3	2	3	3	1	2	0	0	0	3	0	3	0	2	1	1	0	3	0	0	4	2	2	2	2	3
1643	1	2	3	1	2	3	2	2	1	2	3	1	1	2	3	2	3	2	2	1	2	2	2	2	2	2	2	2	1	2	2	0	2	1	3	1	3	1	2	2
1644	0	0	0	1	0	1	0	1	0	1	2	0	0	0	0	1	2	1	0	1	1	0	0	2	0	1	0	1	0	1	2	0	1	1	1	0	1	1	0	1
1647	0	4	1	4	1	2	0	1	2	3	1	1	0	0	3	3	3	2	2	1	1	1	0	3	0	1	1	1	2	3	0	0	0	0	3	1	1	2	0	0
1649	1	2	1	2	1	3	1	3	1	2	0	1	1	1	3	2	1	2	1	2	1	2	1	3	1	2	1	3	1	2	2	1	1	1	3	2	3	2	1	2
1651	1	2	3	1	0	2	1	3	0	2	0	1	1	1	2	1	3	3	0	3	1	1	0	2	0	3	0	1	0	0	0	2	0	0	2	1	1	1	0	1
1652	1	1	1	1	1	3	2	2	2	3	2	1	0	2	3	1	1	2	2	2	2	2	1	0	2	3	3	3	2	3	2	2	0	3	2	3	3	2	1	2
1653	0	0	0	2	0	0	0	2	0	0	0	0	0	0	2	0	0	2	0	4	0	0	0	2	0	2	1	0	0	0	2	0	0	0	1	0	1	2	0	4
1654	0	0	0	1	0	2	2	3	3	0	0	0	0	1	0	2	2	2	3	2	1	0	0	2	0	2	1	1	0	0	2	0	0	1	2	2	3	3	1	1
1656	3	3	1	2	2	1	2	2	2	2	1	1	1	1	2	3	1	2	2	1	0	3	0	3	0	1	1	0	1	1	1	1	0	0	2	0	3	2	1	1
1662	1	1	1	1	1	1	2	1	1	2	3	1	2	1	2	1	3	2	2	3	0	0	1	2	0	1	1	3	1	1	0	0	0	3	1	1	3	3	1	1
1668	0	1	0	1	1	3	1	1	1	1	0	1	1	1	1	1	1	2	1	3	1	1	1	1	0	3	1	1	0	3	0	0	0	0	3	3	0	2	0	1
1669	3	0	0	0	3	3	3	3	3	3	3	0	3	2	1	3	3	3	3	1	1	0	0	2	0	2	2	0	2	3	1	2	0	2	3	3	1	2	0	2
1672	1	1	1	1	3	1	3	2	1	3	3	3	3	0	4	2	3	2	3	3	2	1	3	0	1	2	3	3	3	2	1	1	1	0	3	1	3	1	3	3
1673	2	3	1	3	2	2	1	2	1	2	2	2	2	3	2	1	3	1	1	3	4	4	0	0	4	3	3	3	3	2	1	0	1	3	3	2	4	1	4	3
1674	0	1	0	2	0	3	1	3	0	2	2	3	0	3	0	2	2	1	1	2	1	1	0	4	0	1	0	2	0	3	2	1	1	1	2	3	1	1	1	4
1675	2	2	1	3	1	2	3	2	2	2	2	1	2	2	3	1	3	2	2	2	2	2	1	4	1	2	1	2	2	2	0	2	0	1	2	1	3	2	2	1
1676	3	3	3	1	3	3	3	3	3	2	1	2	2	3	3	3	3	3	3	1	3	2	2	1	3	4	4	4	3	2	1	1	1	2	4	2	4	3	3	1
1678	2	2	2	2	2	1	2	3	2	2	1	1	3	1	2	3	1	2	2	1	0	0	1	1	0	0	0	3	2	3	0	0	3	0	1	1	4	1	4	0
1679	3	3	3	4	3	1	3	1	3	3	3	1	0	3	3	3	3	3	3	3	4	4	4	4	0	2	1	2	2	4	2	2	2	2	0	2	4	2	2	4
1680	2	3	1	3	1	3	1	3	1	1	3	3	3	1	1	1	4	3	2	3	2	1	3	3	3	1	3	3	3	1	3	2	4	1	3	3	3	3	3	2
1681	0	4	0	3	0	4	1	0	0	0	0	0	0	4	0	0	0	0	0	0	1	2	0	3	2	3	2	2	2	2	1	1	0	3	1	3	2	2	2	4
1682	2	2	1	2	2	1	1	3	2	2	1	1	1	1	3	2	2	3	3	3	0	3	0	3	0	0	0	2	0	2	2	3	0	0	3	3	3	1	2	1
1684	1	1	1	2	1	2	1	2	2	2	3	2	1	1	1	2	1	2	1	2	0	0	0	0	0	0	2	1	0	1	1	3	1	1	1	1	2	0	0	0
1685	3	3	0	1	3	4	4	3	3	1	2	2	3	1	3	1	3	3	3	2	0	2	0	2	2	4	3	2	1	0	1	1	2	2	3	1	4	3	1	2
1686	0	1	2	3	1	4	3	3	0	2	1	1	1	4	3	1	1	2	1	2	1	1	2	2	0	3	3	2	1	2	0	1	0	3	1	3	0	2	1	1
1688	1	1	1	3	1	1	0	3	0	1	0	0	0	0	3	4	3	1	1	0	1	1	0	3	0	0	0	1	0	1	0	0	0	0	1	1	3	1	0	0
1690	1	2	0	1	1	1	1	2	3	1	0	1	1	1	4	3	4	3	2	3	0	0	4	1	0	1	0	3	1	2	0	0	0	0	3	0	3	1	2	0
1691	3	3	2	2	3	4	3	3	2	2	2	2	2	3	4	3	4	2	3	2	1	1	0	1	1	3	1	2	1	3	2	1	0	2	3	3	4	2	2	2
1698	2	2	1	2	1	2	3	3	3	3	2	0	1	2	3	1	1	1	3	2	3	2	2	3	1	2	3	0	3	1	3	0	0	0	3	0	0	2	3	0
1699	1	2	0	1	0	4	1	3	2	3	1	2	2	3	0	2	2	2	2	2	1	3	0	2	0	3	3	3	0	3	2	1	1	3	2	3	0	1	1	2
1700	0	0	1	2	0	0	2	2	2	2	3	1	0	0	3	1	3	3	1	0	0	0	2	4	0	1	1	3	2	1	3	0	0	0	3	3	4	2	1	0
1701	3	3	2	1	1	2	2	3	2	3	2	3	3	3	3	3	2	2	2	2	1	1	2	0	1	3	2	3	1	3	2	1	2	2	3	2	1	2	1	2
1702	1	0	0	3	2	2	1	2	0	2	0	1	0	1	2	3	1	2	1	1	2	2	1	2	2	3	1	2	1	2	2	2	0	1	2	2	3	1	2	3
1703	0	1	2	2	1	2	1	2	0	3	0	0	0	1	0	2	2	2	1	1	1	1	0	1	1	2	1	2	1	1	0	1	0	1	3	2	2	3	2	2
1704	1	2	1	2	1	1	2	2	2	2	2	1	1	1	3	3	3	2	3	1	1	2	1	2	3	2	2	3	2	2	3	1	1	1	4	3	3	2	3	1
1705	4	4	3	4	4	4	4	4	4	2	1	4	1	4	3	3	3	2	4	3	3	3	2	3	3	3	4	3	3	3	2	2	1	3	3	3	3	1	4	3
1706	0	1	1	1	1	3	1	1	1	1	1	1	1	1	1	1	3	1	1	1	0	0	1	3	0	1	1	2	1	1	0	1	0	0	2	1	3	1	1	1
1707	1	2	1	2	2	2	2	1	2	2	2	2	1	1	2	2	2	0	3	2	1	2	2	2	2	2	2	3	1	2	1	2	0	1	2	1	1	0	1	0
1709	1	1	0	1	1	3	3	1	1	3	1	1	1	3	1	1	3	3	3	1	2	1	0	1	1	3	1	1	1	1	1	3	1	1	1	1	3	1	1	1
1710	3	3	3	3	2	2	2	3	2	3	3	2	1	2	3	3	1	3	2	2	2	1	2	1	1	2	1	2	3	3	1	1	1	1	3	3	3	3	3	2
1711	2	2	1	1	4	3	3	1	3	2	2	1	2	3	3	2	4	2	2	2	2	3	2	1	2	3	2	3	3	2	0	2	3	3	3	3	2	2	1	2
1714	0	0	2	0	0	0	0	0	1	2	2	1	1	0	2	0	3	3	1	0	3	2	2	0	0	0	0	1	2	2	2	1	0	0	3	2	3	2	1	1
1716	3	3	4	0	3	1	2	3	3	4	3	2	3	2	3	3	3	2	3	3	3	2	3	4	1	3	2	1	3	3	2	0	0	0	3	3	3	1	2	2
1717	2	2	1	2	1	3	2	2	2	3	1	1	3	0	1	3	3	2	2	3	2	2	4	2	2	1	1	4	3	4	2	2	1	0	2	3	3	2	3	3
1718	1	1	2	2	1	1	2	2	2	2	1	0	3	0	3	3	3	3	2	1	0	0	1	0	0	1	1	3	0	1	2	0	2	0	4	1	1	3	0	2
1746	1	3	0	4	1	0	0	2	0	1	0	2	0	0	1	2	1	2	3	2	3	3	3	1	3	4	4	4	2	3	2	3	3	3	3	3	3	3	3	3
1762	0	0	0	3	3	3	0	3	1	0	1	0	0	3	1	1	0	1	0	3	3	3	0	3	1	3	1	3	0	1	1	3	0	3	0	1	1	1	0	4
1763	1	1	0	1	1	1	2	1	1	0	1	1	1	3	1	1	1	1	3	1	1	1	0	2	0	3	2	1	1	1	1	1	0	1	1	2	2	1	2	2
1765	3	3	2	0	3	3	4	1	2	2	2	1	2	3	3	3	4	3	3	2	3	3	3	0	3	3	3	3	3	3	3	2	1	3	3	3	4	1	4	1
1766	1	0	0	1	0	1	0	2	1	2	1	1	3	1	2	1	2	1	3	1	0	1	0	1	1	1	1	2	1	2	1	1	1	1	1	1	4	1	3	3
1767	1	1	0	2	1	2	2	2	1	1	0	1	1	1	2	3	1	2	1	2	1	1	0	2	1	2	1	2	0	1	1	0	0	1	1	1	1	1	1	3
1769	0	1	3	2	0	1	1	1	3	1	1	1	1	1	1	2	1	1	1	3	0	1	0	3	0	2	1	1	0	0	1	1	0	1	1	1	2	1	0	1
1770	1	3	1	1	2	2	3	3	1	2	1	1	2	2	3	2	2	2	2	2	2	1	1	3	1	3	3	3	2	2	1	2	1	3	3	2	3	2	3	3
1771	1	1	0	1	1	3	2	2	1	0	2	2	1	1	1	2	3	2	3	2	1	1	0	2	2	3	2	2	1	1	2	2	2	1	2	2	3	2	2	2
1772	2	2	1	1	2	3	2	3	2	0	1	2	1	3	1	1	1	2	1	3	3	3	0	2	2	3	3	3	3	2	2	3	1	3	3	2	3	3	3	3
1773	1	1	0	0	0	2	1	2	1	1	2	1	1	1	3	1	3	1	2	1	1	1	0	3	1	2	1	1	1	2	0	1	0	1	2	2	3	2	2	1
1774	1	1	2	0	1	2	1	2	3	3	1	1	1	1	1	3	3	2	2	1	0	2	0	0	0	1	0	2	2	2	2	1	1	0	1	2	3	2	1	0
1775	0	0	0	2	0	0	1	1	1	1	0	0	2	0	3	1	3	1	2	3	1	0	0	3	1	1	1	2	1	1	1	1	1	4	2	1	3	1	1	3
1776	2	1	3	3	2	2	2	3	2	3	1	2	1	1	3	3	3	3	2	3	1	2	3	2	2	2	2	2	4	3	2	2	3	3	3	2	3	3	3	2
1777	0	0	0	2	0	3	0	2	1	0	2	2	1	0	2	1	2	1	2	1	1	1	0	2	1	1	0	2	1	2	1	2	0	1	1	2	2	1	2	4
1778	1	0	1	1	1	1	3	1	3	3	3	0	1	1	3	1	2	1	1	3	1	1	1	1	1	1	1	1	1	1	1	1	1	0	2	2	3	1	1	1
1779	3	2	2	2	2	2	3	1	1	2	2	2	1	2	1	3	3	3	2	1	3	3	1	1	2	3	3	3	2	2	3	3	2	3	2	3	2	3	3	3
1781	1	1	2	1	1	2	1	3	3	2	3	1	2	1	4	3	3	3	3	1	1	1	2	1	1	2	1	2	1	3	2	1	1	0	4	3	3	2	3	3
1782	2	3	0	3	3	2	2	1	1	1	1	1	1	0	3	2	1	2	2	1	2	1	2	2	1	1	2	3	2	1	1	1	0	1	3	3	2	2	3	0
1784	0	0	1	0	3	2	1	3	1	1	1	0	1	2	3	2	2	1	3	4	0	0	0	1	1	2	4	2	2	0	1	1	1	2	4	3	4	3	2	3
1786	1	1	0	2	1	3	3	3	1	1	1	1	0	3	2	2	2	2	0	1	1	1	0	2	0	3	1	2	0	0	0	0	0	1	1	2	0	1	0	2
1788	3	1	1	2	3	0	3	2	3	1	1	0	1	0	2	1	1	1	2	1	3	2	2	3	2	4	1	2	1	1	3	1	2	2	2	3	3	2	2	2
1793	1	0	3	1	1	3	1	2	2	4	3	0	2	3	3	3	0	1	1	1	2	2	1	0	1	3	3	1	2	2	4	0	0	3	4	2	3	1	1	2
1795	2	3	4	0	2	2	3	0	2	3	2	2	2	2	2	1	3	2	2	2	1	3	2	0	0	2	1	2	2	3	2	0	2	1	2	3	0	0	2	3
1796	1	1	1	1	1	2	3	2	2	1	1	1	2	1	3	2	3	2	3	2	2	3	1	1	3	3	3	2	2	2	1	2	1	1	2	3	3	2	2	3
1797	1	2	2	1	1	2	1	1	1	1	1	1	1	1	1	3	3	3	3	1	0	2	0	2	0	4	1	2	1	1	1	1	0	1	2	2	3	2	3	2
1798	1	2	2	1	2	1	3	3	3	4	3	1	3	1	2	3	3	1	2	3	3	3	3	1	3	2	2	3	2	3	2	1	1	1	2	2	3	2	1	3
1799	3	3	1	3	3	1	3	3	2	2	2	1	3	0	1	2	3	3	2	1	1	1	2	1	3	3	3	3	3	3	2	2	3	1	4	2	4	2	2	1
1801	3	3	1	1	3	1	3	2	3	2	3	3	3	2	3	2	3	2	2	2	2	3	1	0	2	2	1	3	4	2	1	3	2	2	3	3	2	1	3	2
1802	1	1	3	2	1	0	1	2	1	3	0	0	2	1	3	3	3	0	2	4	1	1	3	3	2	1	1	1	3	1	3	3	1	0	3	2	3	1	3	3
1803	0	4	0	1	1	2	2	2	2	1	2	3	1	1	3	1	2	1	2	3	3	3	1	1	3	3	1	1	1	2	3	2	2	1	2	0	3	0	2	1
1805	2	1	1	1	2	2	3	3	1	2	3	2	3	2	3	3	3	2	2	1	2	1	1	4	2	3	2	3	0	3	2	1	1	1	3	3	3	2	2	2
1807	3	2	2	1	3	2	2	2	2	3	2	2	1	1	3	1	2	2	2	3	1	0	3	1	1	1	3	1	3	3	2	1	2	0	2	1	3	2	1	3
1810	0	0	0	0	0	2	0	3	1	0	2	1	2	1	1	3	4	3	1	2	1	1	0	1	2	1	0	2	1	1	2	0	2	0	3	2	3	2	1	1
1812	2	3	3	2	2	3	1	3	3	1	2	2	3	1	3	1	4	2	3	2	3	3	0	1	3	1	3	3	1	3	1	4	1	1	4	3	4	1	3	2
1813	2	2	1	3	2	1	3	1	3	1	2	1	3	1	3	1	3	1	3	1	3	3	0	1	2	2	3	3	1	2	3	1	3	3	3	3	2	3	3	3
1814	3	2	3	3	2	1	1	1	3	2	3	1	2	1	3	2	2	1	2	1	3	1	3	1	3	2	1	2	2	3	2	1	3	0	3	3	3	1	3	1
1815	0	1	3	3	1	0	3	0	0	3	3	0	0	0	0	0	4	3	4	3	0	1	3	4	0	0	1	4	0	3	1	0	1	0	0	0	4	3	3	4
1816	1	3	1	3	1	3	1	3	0	3	0	0	0	0	1	1	3	2	1	1	1	2	1	2	1	4	1	3	1	4	0	3	0	1	1	0	3	1	0	1
1817	1	1	0	2	1	2	2	1	2	1	3	0	0	0	4	0	3	2	2	1	1	1	0	3	1	1	1	1	2	3	3	1	0	1	4	3	2	1	2	3
1820	1	1	1	2	2	3	3	2	2	3	1	1	1	1	2	1	3	2	1	3	1	1	1	2	1	4	3	3	3	3	1	1	3	2	2	2	3	2	3	2
1821	1	2	1	2	1	2	1	2	1	2	2	2	1	1	2	2	3	3	1	1	1	1	1	3	1	3	1	3	3	2	2	1	0	1	1	2	0	3	0	2
1822	3	3	3	1	3	3	4	3	3	3	3	3	2	3	2	3	3	3	3	2	1	1	3	1	2	3	4	4	3	3	4	3	1	3	3	3	4	2	4	2
1823	3	1	1	1	3	1	4	2	2	3	2	2	3	1	2	1	3	2	3	3	2	1	0	1	1	2	3	1	2	1	1	1	2	1	3	1	4	3	3	3
1824	2	3	2	2	1	2	2	3	2	1	3	2	2	1	3	1	2	1	2	3	2	3	2	3	3	2	2	3	0	2	3	1	0	3	4	1	3	3	3	1
1825	1	3	0	3	2	0	0	4	0	2	2	1	0	0	1	4	3	3	2	4	1	4	0	1	0	0	0	1	0	1	2	1	1	0	3	3	3	4	2	4
1826	2	1	3	2	3	1	1	1	1	3	0	1	1	0	0	1	1	1	1	0	3	3	3	1	3	1	3	1	0	3	2	2	1	1	1	3	3	1	3	1
1827	2	1	2	2	0	2	1	2	1	3	1	1	0	0	2	3	3	2	2	0	0	2	1	2	1	3	2	1	1	2	3	2	0	1	3	2	3	1	0	0
1828	1	1	1	1	1	1	1	2	1	1	1	1	0	0	2	3	3	3	2	2	0	3	0	1	1	1	3	2	1	3	0	4	0	0	1	3	2	3	3	0
1831	2	2	2	3	2	1	3	2	3	2	2	1	2	3	3	2	3	1	1	2	2	1	1	3	1	3	0	3	3	2	2	0	1	2	2	1	3	2	1	3
1832	1	2	1	2	1	2	1	2	1	2	2	1	1	1	2	2	3	2	1	2	2	2	2	2	1	2	1	2	1	2	1	1	1	1	3	2	3	2	1	3
1833	2	2	2	1	2	2	2	2	2	3	1	2	1	2	1	2	3	2	3	2	3	2	0	1	2	3	0	3	2	2	0	2	3	1	3	3	2	1	4	3
1834	1	1	3	3	1	2	3	4	3	3	3	3	1	1	3	3	3	3	3	3	3	3	3	3	3	0	3	4	3	3	3	3	2	1	4	3	3	3	3	1
1835	1	1	2	2	1	1	1	3	1	2	1	1	1	0	1	2	1	2	1	0	1	1	1	2	1	2	1	3	1	2	2	1	2	0	1	1	3	2	2	2
1836	1	1	2	2	1	1	1	3	1	2	1	1	1	0	1	2	1	2	1	0	2	2	3	2	1	0	1	2	2	2	1	3	2	0	3	3	1	2	2	0
1838	2	2	0	2	2	4	2	1	2	2	2	1	0	1	1	1	2	1	2	3	0	0	0	2	0	2	2	0	0	2	2	0	0	0	0	0	2	1	2	1
1839	2	2	3	1	2	4	1	3	3	3	3	2	1	2	3	2	4	2	3	2	1	2	0	1	1	3	3	2	2	2	3	3	2	2	3	2	3	3	2	2
1840	3	3	2	3	3	2	3	1	3	4	2	0	3	0	3	2	4	1	3	1	4	4	2	2	4	2	3	2	2	2	3	3	3	1	3	2	4	2	4	2
1841	1	1	2	2	2	0	2	3	2	3	2	1	2	1	3	3	2	2	2	3	2	3	1	2	1	2	1	2	2	2	2	2	4	1	3	2	1	1	2	1
1842	1	1	2	3	3	1	2	3	2	2	3	3	3	0	3	3	2	1	3	3	1	2	2	3	1	3	1	4	1	4	1	3	1	0	3	3	3	1	1	0
1843	3	3	1	0	1	1	1	2	2	3	2	1	2	0	3	3	4	2	2	1	3	2	1	1	2	3	1	3	1	3	2	1	0	0	3	3	3	3	2	2
1844	2	2	1	2	1	1	1	3	1	3	4	2	1	0	2	3	3	2	1	3	2	2	2	2	2	2	1	3	1	2	3	3	1	3	1	1	1	3	1	3
1845	1	1	2	0	1	3	0	1	0	2	1	1	4	2	4	2	3	3	3	2	1	1	1	0	3	1	1	3	3	3	3	1	1	1	1	3	3	3	3	1
1846	3	3	0	1	4	0	3	3	2	2	2	2	2	0	3	2	3	1	4	0	3	1	1	0	3	0	1	2	1	2	2	2	2	0	3	2	2	3	2	2
1847	1	3	2	3	1	3	1	2	2	3	1	1	0	2	2	3	3	2	3	3	0	3	1	3	1	3	2	2	1	2	1	0	1	0	2	1	2	1	0	2
1848	0	1	2	1	2	3	3	0	3	2	1	1	3	3	4	3	0	0	1	1	0	0	2	2	0	0	0	0	0	2	2	1	0	0	3	0	3	3	1	2
1849	2	4	4	4	2	0	3	3	2	1	4	2	2	4	4	3	2	0	3	1	2	2	0	2	1	3	1	2	1	3	2	1	3	2	3	3	3	3	3	3
1850	2	2	1	3	3	3	3	3	3	2	2	0	1	1	3	2	3	3	3	3	2	2	0	3	2	2	3	2	4	1	1	1	2	1	4	2	2	1	3	3
1851	2	2	2	1	2	0	2	2	3	1	3	1	1	2	2	2	3	2	4	2	2	2	2	0	2	0	2	2	2	2	3	1	0	0	4	1	4	2	4	2
1852	0	2	1	3	2	1	2	2	2	1	3	1	1	4	1	2	3	2	3	1	2	1	2	2	2	2	1	2	2	2	1	1	1	1	3	1	2	3	1	2
1853	2	2	1	3	2	0	1	1	2	3	2	2	1	2	2	2	2	2	1	1	0	1	1	2	1	1	1	1	1	2	2	1	1	1	1	1	2	1	1	3
1854	0	0	1	2	3	3	3	3	2	3	2	1	3	1	2	0	2	1	3	2	0	0	0	1	0	4	4	0	0	1	2	0	0	4	4	0	1	3	3	1
1856	1	3	0	0	2	1	1	2	1	2	2	2	2	1	2	3	3	2	1	3	1	2	1	2	1	2	2	1	1	2	2	2	2	2	2	2	3	2	1	3
1857	3	1	2	3	3	3	0	2	3	3	1	0	1	3	3	2	3	1	2	3	3	3	3	4	1	3	3	4	3	4	1	2	0	3	4	4	4	3	4	4
1858	2	1	1	2	1	2	2	3	1	2	2	3	1	1	3	2	1	2	3	2	1	2	2	3	2	2	3	4	3	2	2	3	2	1	3	2	3	2	3	1
1859	2	2	3	1	3	3	3	3	3	2	3	1	2	3	3	2	3	3	1	3	2	2	2	2	3	4	3	4	2	2	3	2	3	4	2	2	4	2	3	0
1861	2	2	2	1	2	2	3	2	2	2	2	2	3	2	3	1	3	1	3	2	1	2	2	1	3	2	3	3	1	2	2	3	2	2	4	3	3	1	1	2
1862	1	2	1	1	2	1	1	2	3	3	2	1	1	1	4	3	3	2	3	2	2	2	1	2	1	1	1	2	1	2	2	1	0	0	4	2	4	2	2	2
1863	0	3	0	2	1	2	2	3	1	1	2	1	1	0	2	1	2	2	2	3	1	4	0	2	1	4	1	2	1	1	1	1	2	1	3	2	2	1	1	3
1865	2	2	0	0	1	4	3	3	3	2	2	2	3	2	1	2	4	1	4	2	0	0	0	4	3	2	4	1	0	0	2	0	0	1	2	1	4	1	4	1
1866	2	1	3	0	2	4	3	3	0	3	1	1	0	4	1	1	2	3	2	1	2	3	3	0	2	4	3	3	1	3	0	3	1	3	3	2	1	2	3	2
1867	1	1	0	1	1	1	3	3	1	1	3	1	3	1	2	3	1	1	2	1	1	1	1	3	0	1	3	1	1	1	1	1	1	1	3	1	2	3	2	3
1868	4	3	2	1	1	1	2	3	1	3	1	3	0	1	4	4	4	4	2	1	2	2	1	2	2	1	2	4	2	2	1	3	0	0	4	3	3	4	2	1
1869	3	3	2	1	3	4	3	1	3	2	2	1	1	1	1	1	2	1	3	3	2	3	3	1	2	4	3	2	0	2	0	2	0	0	2	3	1	2	2	4
1870	0	1	0	1	0	1	1	1	0	0	0	1	1	1	0	1	2	2	0	3	1	1	0	1	1	1	1	1	0	1	0	1	4	1	1	1	3	1	3	3
1871	2	3	1	1	2	3	3	3	1	2	2	1	1	1	2	2	3	1	2	2	2	3	2	0	2	3	2	2	2	1	1	2	2	1	3	3	4	2	2	1
1873	1	1	0	2	1	1	3	3	3	3	2	2	2	2	3	2	3	3	3	3	0	0	0	1	1	2	1	2	1	1	2	1	1	3	2	3	1	2	1	3
1875	2	1	1	4	1	4	3	3	3	1	3	1	3	1	3	3	0	3	2	1	2	1	1	3	1	1	1	1	1	0	1	2	3	1	3	2	3	3	1	2
1876	3	0	1	1	1	0	0	0	1	3	1	0	1	0	2	3	2	1	1	0	1	0	4	1	1	0	1	3	1	1	2	0	1	0	4	3	1	3	1	0
1878	0	2	0	1	0	3	1	3	1	2	1	0	1	2	3	2	2	2	1	1	1	1	0	2	0	3	0	3	2	3	0	0	0	1	2	2	3	2	1	0
1879	2	1	0	0	1	0	3	1	0	2	1	0	1	0	1	3	0	1	0	4	1	2	1	0	0	2	1	1	1	2	1	0	0	0	2	1	2	1	1	3
1881	1	1	1	1	1	1	1	1	2	3	1	1	2	1	1	1	2	1	1	1	1	1	2	1	1	1	1	2	1	2	1	1	3	1	1	1	3	1	1	1
1882	3	3	2	3	3	3	3	3	2	3	2	2	1	2	4	3	3	3	3	3	0	1	1	3	3	3	3	4	3	3	1	1	0	3	3	3	3	3	3	3
1883	1	1	1	2	2	3	2	1	1	0	1	1	1	1	2	3	4	2	3	1	2	2	0	1	1	3	3	1	2	1	2	1	2	0	3	1	3	1	2	2
1884	2	2	1	2	1	2	2	2	1	2	1	2	3	1	2	2	1	2	1	3	3	3	2	2	1	2	2	2	2	3	1	1	1	1	2	1	2	1	2	3
1885	3	3	1	1	2	2	3	2	3	1	2	1	1	3	2	1	3	3	1	3	0	0	1	0	0	2	3	3	1	2	3	0	2	2	4	3	2	3	1	3
1886	1	2	1	2	1	3	2	2	2	3	2	1	3	1	3	2	3	3	1	2	0	1	0	3	1	2	1	2	1	2	1	1	1	1	2	3	3	3	1	3
1887	3	3	1	1	2	1	1	2	2	3	2	2	1	2	1	4	3	3	3	3	2	2	2	3	2	1	1	4	3	4	2	1	1	1	1	3	3	4	1	2
1891	2	2	2	1	1	3	2	3	3	2	3	1	2	3	2	1	3	2	3	2	1	3	2	2	2	2	2	3	2	2	4	1	3	1	1	2	3	2	3	3
1892	3	3	0	3	3	3	2	3	1	0	3	2	1	1	3	1	3	3	3	1	1	1	0	1	1	2	3	3	1	1	1	1	1	1	1	1	3	1	1	1
1893	3	2	3	3	1	2	3	3	3	2	3	3	1	2	3	3	3	3	3	2	3	3	2	1	3	2	3	4	3	2	3	4	3	3	4	3	3	4	3	2
1895	0	2	0	0	1	3	2	3	1	2	1	1	0	3	1	2	2	2	1	2	2	4	2	1	2	4	2	2	3	2	3	2	0	4	3	2	2	3	2	3
1896	0	0	0	2	0	2	1	1	0	1	1	1	0	1	0	1	4	1	0	0	0	1	0	2	1	2	1	2	1	1	1	1	1	1	0	1	4	1	3	2
1901	1	1	0	1	1	1	1	1	0	0	2	0	0	0	1	3	3	1	1	1	1	1	0	1	3	2	0	1	0	3	2	0	1	0	4	2	3	1	1	2
1902	0	3	0	2	0	0	1	1	0	0	1	1	0	0	0	1	1	2	1	1	0	0	0	2	0	4	0	3	2	2	2	2	0	0	2	1	1	3	0	1
1904	0	3	1	4	0	3	2	0	3	3	1	2	0	2	4	3	3	3	2	2	1	0	0	0	0	4	1	2	3	2	1	0	1	2	3	1	1	3	1	1
1905	3	1	0	1	1	1	2	1	3	1	2	1	2	1	3	1	3	3	3	1	2	2	0	1	1	2	1	3	3	1	3	1	1	0	4	3	3	1	3	1
1906	1	2	3	0	2	3	3	2	3	3	2	1	2	3	3	2	3	1	3	2	1	2	0	1	1	1	1	3	2	1	0	2	1	2	1	2	2	2	2	1
1907	1	1	2	1	3	3	3	3	2	1	1	1	1	1	3	3	3	1	3	3	0	1	0	0	1	4	3	3	3	1	2	1	0	1	4	3	4	2	3	3
